# Supplementary material for: Direct detection of circulating donor-derived extracellular vesicles in kidney transplant recipients
Source: Sci Rep. 2022 Dec 20;12:21973. doi: 10.1038/s41598-022-26580-6 (PMC9768203; doi:10.1038/s41598-022-26580-6)
Supplement: Supplementary file 1 — Supplementary Information 1. [file 41598_2022_26580_MOESM1_ESM.xlsx]

## Sheet: Supplementary Data Figures 1-4
File	Sample	Time_Point	Real_Time_Point	Sample_Type	Panel	Stains	Detergent_Treatment	High_Gain	Date_Measured	Size	Concentration_Tetraspanin_Single	Concentration_HLA_A3	Concentration_HLA_A3_and_Tetraspanin	DP_MFI_Ch01	DP_MFI_Ch05	Concentration_Total_Tetraspanin	TTS_MFI_Ch05
08 .lib003 pre . n .A3v9_4.daf	LIB-AAC-003	Pre Acceptor	Pre Acceptor	PPP	CD9 [HI9a]	mAb	Untreated	ON	2021-11-04	<400 nm EV	8.77032e+06	1.53502e+07	312064	4916.5	788.5	9.10407e+06	1096.76
10 .lib003 D3 . n .A3v9_6.daf	LIB-AAC-003	Day 3	Day 3	PPP	CD9 [HI9a]	mAb	Untreated	ON	2021-11-04	<400 nm EV	9.74228e+06	6.06305e+06	256662	1124.54	1043.05	1.00353e+07	1090.62			Note that all concentrations as shown represent raw data and have not been corrected for sample dilutions
12 .lib003 biopt . n .A3v9_8.daf	LIB-AAC-003	Biopsy 1	Biopsy 1	PPP	CD9 [HI9a]	mAb	Untreated	ON	2021-11-04	<400 nm EV	5.14965e+06	8.96551e+06	202420	2650.38	783.488	5.36653e+06	1000.08			[Sample concentration] = [Raw concentration]*(380/30)
14 .lib003 D7 . n .A3v9_10.daf	LIB-AAC-003	Day 7	Day 7	PPP	CD9 [HI9a]	mAb	Untreated	ON	2021-11-04	<400 nm EV	1.89046e+06	1.37441e+07	516893	4450	616.792	2.41458e+06	820.659
16 .lib003 biopt2 . n .A3v9_12.daf	LIB-AAC-003	Biopsy 2	Biopsy 2	PPP	CD9 [HI9a]	mAb	Untreated	ON	2021-11-04	<400 nm EV	2.41771e+06	1.03839e+07	746985	7004.03	787.111	3.17075e+06	961.375
18 .lib003 M6 . n .A3v9_14.daf	LIB-AAC-003	Month 6	Month 6	PPP	CD9 [HI9a]	mAb	Untreated	ON	2021-11-04	<400 nm EV	9.86917e+06	9.65711e+06	331342	754.982	914.321	1.02499e+07	1075.84
22. lib003 pre . n. A3v9. triton_35.daf	LIB-AAC-003	Pre Acceptor	Pre Acceptor	PPP	CD9 [HI9a]	mAb	TritonX-100	ON	2021-11-04	<400 nm EV	9283.68	1.52751e+07	12765.1	2777.02	238.571	22048.7	348.917
24. lib003 D3 . n. A3v9. triton_37.daf	LIB-AAC-003	Day 3	Day 3	PPP	CD9 [HI9a]	mAb	TritonX-100	ON	2021-11-04	<400 nm EV	8354.21	1.23523e+07	3580.38	2289	244.179	11934.6	570.573
26. lib003 biopt . n A3v9. triton_39.daf	LIB-AAC-003	Biopsy 1	Biopsy 1	PPP	CD9 [HI9a]	mAb	TritonX-100	ON	2021-11-04	<400 nm EV	7334.56	1.14492e+07	7334.56	3032.45	281.192	14669.1	400.934
28. lib003 D7 . n . A3v9. triton_41.daf	LIB-AAC-003	Day 7	Day 7	PPP	CD9 [HI9a]	mAb	TritonX-100	ON	2021-11-04	<400 nm EV	9547.67	1.25623e+07	170665	7183.56	275	180212	277.046
30. lib003 biopt2 . n . A3v9. triton_43.daf	LIB-AAC-003	Biopsy 2	Biopsy 2	PPP	CD9 [HI9a]	mAb	TritonX-100	ON	2021-11-04	<400 nm EV	3632.02	9.79313e+06	159809	7400.38	247.903	163441	249.621
32. lib003 M6 . n . A3v9. triton_45.daf	LIB-AAC-003	Month 6	Month 6	PPP	CD9 [HI9a]	mAb	TritonX-100	ON	2021-11-04	<400 nm EV	5995.71	1.15274e+07	9593.13	4639.8	183.653	15588.8	241.157
36 .lib 003 pre . n . iso van A3v9_20.daf	LIB-AAC-003	Pre Acceptor	Pre Acceptor	PPP	CD9 [HI9a]	Isotype	Untreated	ON	2021-11-04	<400 nm EV	54219.6	9.23781e+06	71087.9	16694.3	418.75	125307	586.373
36Triton extra. n._57.daf	LIB-AAC-003	Pre Acceptor	Pre Acceptor	PPP	CD9 [HI9a]	Isotype	TritonX-100	ON	2021-11-04	<400 nm EV	56231.6	5.23321e+06	48897.1	4394.29	654.077	105129	975.896
8. LIB-ZZN-013 - Pre - CD9_A3 - HG On_4.daf	LIB-ZZN-013	Pre Donor	Pre Donor	PPP	CD9 [HI9a]	mAb	Untreated	ON	2021-11-16	<400 nm EV	5.0072e+06	1.59717e+07	801687	250.918	1246.86	5.82227e+06	967.113
10. LIB-AAM-013 - Pre - CD9_A3 - HG On_6.daf	LIB-AAM-013	Pre Acceptor	Pre Acceptor	PPP	CD9 [HI9a]	mAb	Untreated	ON	2021-11-16	<400 nm EV	1.39458e+07	1.51012e+07	311072	302.537	1169.7	1.43378e+07	1032.83
12. LIB-AAM-013 - D3 - CD9_A3 - HG On_8.daf	LIB-AAM-013	Day 3	Day 3	PPP	CD9 [HI9a]	mAb	Untreated	ON	2021-11-16	<400 nm EV	1.6308e+07	1.29814e+07	290376	288.079	1242.81	1.66984e+07	1088.81
14. LIB-AAM-013 - D7 - CD9_A3 - HG On_10.daf	LIB-AAM-013	Day 7	Day 7	PPP	CD9 [HI9a]	mAb	Untreated	ON	2021-11-16	<400 nm EV	1.01186e+07	1.60189e+07	301220	324.779	907.793	1.04596e+07	952.125
16. LIB-AAM-013 - M6 - CD9_A3 - HG On_12.daf	LIB-AAM-013	Month 6	Month 6	PPP	CD9 [HI9a]	mAb	Untreated	ON	2021-11-16	<400 nm EV	1.3246e+07	1.21939e+07	272401	302.071	944.655	1.35692e+07	937.67
20. LIB-ZZN-013 - Pre - CD9_A3 - HG On + TritonX-100_34.daf	LIB-ZZN-013	Pre Donor	Pre Donor	PPP	CD9 [HI9a]	mAb	TritonX-100	ON	2021-11-16	<400 nm EV	86672.9	1.36955e+07	5856.27	678.911	285.952	92529.1	812.714
22. LIB-AAM-013 - Pre - CD9_A3 - HG On + TritonX-100_36.daf	LIB-AAM-013	Pre Acceptor	Pre Acceptor	PPP	CD9 [HI9a]	mAb	TritonX-100	ON	2021-11-16	<400 nm EV	157387	1.37932e+07	10896	963.708	574.5	169494	705.21
24. LIB-AAM-013 - D3 - CD9_A3 - HG On + TritonX-100_38.daf	LIB-AAM-013	Day 3	Day 3	PPP	CD9 [HI9a]	mAb	TritonX-100	ON	2021-11-16	<400 nm EV	124103	1.40706e+07	4819.52	525.03	254.639	128922	823.961
26. LIB-AAM-013 - D7 - CD9_A3 - HG On + TritonX-100_40.daf	LIB-AAM-013	Day 7	Day 7	PPP	CD9 [HI9a]	mAb	TritonX-100	ON	2021-11-16	<400 nm EV	32688.2	1.32181e+07	2421.34	7290.96	2229.83	35109.5	718.571
28. LIB-AAM-013 - M6 - CD9_A3 - HG On + TritonX-100_42.daf	LIB-AAM-013	Month 6	Month 6	PPP	CD9 [HI9a]	mAb	TritonX-100	ON	2021-11-16	<400 nm EV	26507.3	1.00969e+07	2409.76	157.124	738.785	28917.1	791.688
32. LIB-ZZN-013 - Pre - Isotypes (CD9) - HG On_18.daf	LIB-ZZN-013	Pre Donor	Pre Donor	PPP	CD9 [HI9a]	Isotype	Untreated	ON	2021-11-16	<400 nm EV	41361.7	3.10578e+06	1216.52	2648	604.75	42578.2	878.604
34. LIB-AAM-013 - Pre - Isotypes (CD9) - HG On_20.daf	LIB-AAM-013	Pre Acceptor	Pre Acceptor	PPP	CD9 [HI9a]	Isotype	Untreated	ON	2021-11-16	<400 nm EV	7264.03	921321	1210.67	2911	910.565	8474.7	842.268
8. LIB-ZZB-025 - Pre - CD9_A3 - HG On_4.daf	LIB-ZZB-025	Pre Donor	Pre Donor	PPP	CD9 [HI9a]	mAb	Untreated	ON	2021-11-25	<400 nm EV	1.42062e+07	1.87066e+06	777044	206.047	1636.83	1.50444e+07	1151.64
10. LIB-AAY-025 - Pre - CD9_A3 - HG On_6.daf	LIB-AAY-025	Pre Acceptor	Pre Acceptor	PPP	CD9 [HI9a]	mAb	Untreated	ON	2021-11-25	<400 nm EV	8.09455e+06	2.46299e+07	351095	262.214	939.812	8.49529e+06	990.109
12. LIB-AAY-025 - D3 - CD9_A3 - HG On_8.daf	LIB-AAY-025	Day 3	Day 3	PPP	CD9 [HI9a]	mAb	Untreated	ON	2021-11-25	<400 nm EV	3.56841e+06	1.84513e+07	132292	239.748	816.643	3.71695e+06	924.921
14. LIB-AAY-025 - D7 - CD9_A3 - HG On_10.daf	LIB-AAY-025	Day 7	Day 7	PPP	CD9 [HI9a]	mAb	Untreated	ON	2021-11-25	<400 nm EV	3.92309e+06	2.34397e+07	160249	280.929	1039.32	4.10743e+06	938.119
16. LIB-AAY-025 - Biopsy 1 - CD9_A3 - HG On_12.daf	LIB-AAY-025	Biopsy 1	Biopsy 1	PPP	CD9 [HI9a]	mAb	Untreated	ON	2021-11-25	<400 nm EV	5.62841e+06	2.82087e+07	244556	356.236	928.77	5.89718e+06	965.958
18. LIB-AAY-025 - M6 - CD9_A3 - HG On_14.daf	LIB-AAY-025	Month 6	Month 6	PPP	CD9 [HI9a]	mAb	Untreated	ON	2021-11-25	<400 nm EV	6.02502e+06	2.70835e+07	261146	278.224	1119.21	6.3293e+06	1009.75
22. LIB-ZZB-025 - Pre - CD9_A3 - HG On + TritonX-100_37.daf	LIB-ZZB-025	Pre Donor	Pre Donor	PPP	CD9 [HI9a]	mAb	TritonX-100	ON	2021-11-25	<400 nm EV	128263	1.46973e+06	15297.5	39584.8	199.662	145914	785.232
24. LIB-AAY-025 - Pre - CD9_A3 - HG On + TritonX-100_39.daf	LIB-AAY-025	Pre Acceptor	Pre Acceptor	PPP	CD9 [HI9a]	mAb	TritonX-100	ON	2021-11-25	<400 nm EV	4842.69	1.22786e+07	3632.02	10935.3	210.575	8474.7	490.804
26. LIB-AAY-025 - D3 - CD9_A3 - HG On + TritonX-100_41.daf	LIB-AAY-025	Day 3	Day 3	PPP	CD9 [HI9a]	mAb	TritonX-100	ON	2021-11-25	<400 nm EV	15663.4	1.21355e+07	12048.8	10019.3	188.801	27712.2	602.831
28. LIB-AAY-025 - D7 - CD9_A3 - HG On + TritonX-100_43.daf	LIB-AAY-025	Day 7	Day 7	PPP	CD9 [HI9a]	mAb	TritonX-100	ON	2021-11-25	<400 nm EV	6053.36	1.66504e+07	2421.34	819.739	594.548	8474.7	551.619
30. LIB-AAY-025 - Biopsy 1 - CD9_A3 - HG On + TritonX-100_45.daf	LIB-AAY-025	Biopsy 1	Biopsy 1	PPP	CD9 [HI9a]	mAb	TritonX-100	ON	2021-11-25	<400 nm EV	1165.83	1.81147e+07	3497.5	6685.75	195.38	4663.33	203.517
32. LIB-AAY-025 - M6 - CD9_A3 - HG On + TritonX-100_47.daf	LIB-AAY-025	Month 6	Month 6	PPP	CD9 [HI9a]	mAb	TritonX-100	ON	2021-11-25	<400 nm EV	4842.69	1.92364e+07	3632.02	26472.6	231.3	8474.7	314.099
36. LIB-ZZB-025 - Pre - Isotypes (CD9) - HG On_20.daf	LIB-ZZB-025	Pre Donor	Pre Donor	PPP	CD9 [HI9a]	Isotype	Untreated	ON	2021-11-25	<400 nm EV	2409.76	1.93865e+06	38556.1	51443.6	218.045	43375.7	218.045
38. LIB-AAY-025 - Pre - Isotypes (CD9) - HG On_22.daf	LIB-AAY-025	Pre Acceptor	Pre Acceptor	PPP	CD9 [HI9a]	Isotype	Untreated	ON	2021-11-25	<400 nm EV	1222.43	1.09432e+07	20781.2	11327.9	205.292	22003.7	205.646
8. LIB-ACA-028 - Pre - CD9_A3 - HG On_4.daf	LIB-ACA-028	Pre Acceptor	Pre Acceptor	PPP	CD9 [HI9a]	mAb	Untreated	ON	2021-12-03	<400 nm EV	4.92253e+06	2.60655e+07	156566	261.454	1381.39	5.11742e+06	1136.22
10. LIB-ACA-028 - D3 - CD9_A3 - HG On_6.daf	LIB-ACA-028	Day 3	Day 3	PPP	CD9 [HI9a]	mAb	Untreated	ON	2021-12-03	<400 nm EV	8728169	2.62463e+07	330217	243.747	1381.47	9.14391e+06	1219.51
12. LIB-ACA-028 - Biopsy 1 - CD9_A3 - HG On_8.daf	LIB-ACA-028	Biopsy 1	Biopsy 1	PPP	CD9 [HI9a]	mAb	Untreated	ON	2021-12-03	<400 nm EV	6.79913e+06	2.72534e+07	265137	267.214	1385.62	7.11996e+06	1199.5
14. LIB-ACA-028 - D7 - CD9_A3 - HG On_10.daf	LIB-ACA-028	Day 7	Day 7	PPP	CD9 [HI9a]	mAb	Untreated	ON	2021-12-03	<400 nm EV	6.22946e+06	2.47287e+07	211529	262.438	1350.84	6.50255e+06	1176.46
16. LIB-ACA-028 - Biopsy 2 - CD9_A3 - HG On_12.daf	LIB-ACA-028	Biopsy 2	Biopsy 2	PPP	CD9 [HI9a]	mAb	Untreated	ON	2021-12-03	<400 nm EV	5.63884e+06	2.51302e+07	190371	272.58	1322.67	5.90029e+06	1169.29
18. LIB-ACA-028 - M6 - CD9_A3 - HG On_14.daf	LIB-ACA-028	Month 6	Month 6	PPP	CD9 [HI9a]	mAb	Untreated	ON	2021-12-03	<400 nm EV	6.85604e+06	2.53781e+07	223974	339.75	1053.19	7.13449e+06	1074.25
22. LIB-ACE-028 - Pre - CD9_A3 - HG On + TritonX-100_34.daf	LIB-ACA-028	Pre Acceptor	Pre Acceptor	PPP	CD9 [HI9a]	mAb	TritonX-100	ON	2021-12-03	<400 nm EV	8515.65	1.69498e+07	0	NaN	NaN	8515.65	552.825
24. LIB-ACE-028 - D3 - CD9_A3 - HG On + TritonX-100_36.daf	LIB-ACA-028	Day 3	Day 3	PPP	CD9 [HI9a]	mAb	TritonX-100	ON	2021-12-03	<400 nm EV	40145.2	2.0058e+07	2433.04	3649.64	195.681	42578.2	764.089
26. LIB-ACE-028 - Biopsy 1 - CD9_A3 - HG On + TritonX-100_38.daf	LIB-ACA-028	Biopsy 1	Biopsy 1	PPP	CD9 [HI9a]	mAb	TritonX-100	ON	2021-12-03	<400 nm EV	16949.4	1.56383e+07	0	NaN	NaN	16949.4	856.985
28. LIB-ACE-028 - D7 - CD9_A3 - HG On + TritonX-100_40.daf	LIB-ACA-028	Day 7	Day 7	PPP	CD9 [HI9a]	mAb	TritonX-100	ON	2021-12-03	<400 nm EV	8922.75	1.72933e+07	1982.83	5272.9	712.761	11897	835.841
30. LIB-ACE-028 - Biopsy 2 - CD9_A3 - HG On + TritonX-100_42.daf	LIB-ACA-028	Biopsy 2	Biopsy 2	PPP	CD9 [HI9a]	mAb	TritonX-100	ON	2021-12-03	<400 nm EV	4866.08	1.70897e+07	1216.52	124.438	173.062	6082.6	510.778
32. LIB-ACE-028 - M6 - CD9_A3 - HG On + TritonX-100_44.daf	LIB-ACA-028	Month 6	Month 6	PPP	CD9 [HI9a]	mAb	TritonX-100	ON	2021-12-03	<400 nm EV	1216.52	1.64267e+07	0	NaN	NaN	1216.52	633.579
36. LIB-ACA-028 - Pre - Isotypes (CD9) - HG On_20.daf	LIB-ACA-028	Pre Acceptor	Pre Acceptor	PPP	CD9 [HI9a]	Isotype	Untreated	ON	2021-12-03	<400 nm EV	7299.12	5.59478e+06	1216.52	355.81	1549.29	8515.65	956.98
8. LIB-ZKZ-041 - Pre - CD9_A3 - HG On_4.daf	LIB-ZKZ-041	Pre Donor	Pre Donor	PPP	CD9 [HI9a]	mAb	Untreated	ON	2021-12-07	<400 nm EV	3.99794e+06	2.57456e+06	507237	2804.52	956.809	4.51237e+06	935.803
10. LIB-APA-041 - Pre - CD9_A3 - HG On_6.daf	LIB-APA-041	Pre Acceptor	Pre Acceptor	PPP	CD9 [HI9a]	mAb	Untreated	ON	2021-12-07	<400 nm EV	5.77576e+06	9.47601e+06	359907	5475.08	905.982	6.16901e+06	1033.95
12. LIB-APA-041 - D3 - CD9_A3 - HG On_8.daf	LIB-APA-041	Day 3	Day 3	PPP	CD9 [HI9a]	mAb	Untreated	ON	2021-12-07	<400 nm EV	6.66475e+06	9.91177e+06	314775	1366.2	975.135	7.01706e+06	1060.73
14. LIB-APA-041 - D7 - CD9_A3 - HG On_10.daf	LIB-APA-041	Day 7	Day 7	PPP	CD9 [HI9a]	mAb	Untreated	ON	2021-12-07	<400 nm EV	7.41231e+06	1.01496e+07	499545	1927.56	1251.06	7.95587e+06	1139.9
16. LIB-APA-041 - M6 - CD9_A3 - HG On_12.daf	LIB-APA-041	Month 6	Month 6	PPP	CD9 [HI9a]	mAb	Untreated	ON	2021-12-07	<400 nm EV	1.02971e+07	2.04107e+06	372122	10852.9	1062.03	1.07212e+07	1088.46
20. LIB-ZKZ-041 - Pre - CD9_A3 - HG On + TritonX-100_34.daf	LIB-ZKZ-041	Pre Donor	Pre Donor	PPP	CD9 [HI9a]	mAb	TritonX-100	ON	2021-12-07	<400 nm EV	40471	5.23201e+06	146145	9132.15	304.62	186616	352.121
22. LIB-APA-041 - Pre - CD9_A3 - HG On + TritonX-100_36.daf	LIB-APA-041	Pre Acceptor	Pre Acceptor	PPP	CD9 [HI9a]	mAb	TritonX-100	ON	2021-12-07	<400 nm EV	8474.7	9.58489e+06	55690.9	23935.7	206.494	64165.6	212.314
24. LIB-APA-041 - D3 - CD9_A3 - HG On + TritonX-100_38.daf	LIB-APA-041	Day 3	Day 3	PPP	CD9 [HI9a]	mAb	TritonX-100	ON	2021-12-07	<400 nm EV	9033.89	6.3576e+06	22584.7	11089.9	224.53	31618.6	294.493
26. LIB-APA-041 - D7 - CD9_A3 - HG On + TritonX-100_40.daf	LIB-APA-041	Day 7	Day 7	PPP	CD9 [HI9a]	mAb	TritonX-100	ON	2021-12-07	<400 nm EV	14528.1	8.13935e+06	73851	25812.5	217.15	88379.1	257.429
28. LIB-APA-041 - M6 - CD9_A3 - HG On + TritonX-100_42.daf	LIB-APA-041	Month 6	Month 6	PPP	CD9 [HI9a]	mAb	TritonX-100	ON	2021-12-07	<400 nm EV	10690.5	4.51494e+06	68894.1	40636.6	203.238	79584.6	214.822
32. LIB-ZKZ-041 - Pre - Isotypes (CD9) - HG On_18.daf	LIB-ZKZ-041	Pre Donor	Pre Donor	PPP	CD9 [HI9a]	Isotype	Untreated	ON	2021-12-07	<400 nm EV	1165.83	3.64206e+06	8160.83	5522.24	218.371	9326.66	219.349
34. LIB-APA-041 - Pre - Isotypes (CD9) - HG Off_20.daf	LIB-APA-041	Pre Acceptor	Pre Acceptor	PPP	CD9 [HI9a]	Isotype	Untreated	ON	2021-12-07	<400 nm EV	9639.04	1.1121e+07	9639.04	5429.64	337.648	19278.1	658.607
8. LIB-XXQ-112 - Pre - CD9_A3 - HG On_4.daf	LIB-XXQ-112	Pre Donor	Pre Donor	Perfusate	CD9 [HI9a]	mAb	Untreated	ON	2022-12-09	<400 nm EV	369972	1.29717e+07	113379	373.625	1507.92	484544	1096.62
10. LIB-CCJ-112 - Pre - CD9_A3 - HG On_6.daf	LIB-CCJ-112	Pre Acceptor	Pre Acceptor	PPP	CD9 [HI9a]	mAb	Untreated	ON	2022-12-09	<400 nm EV	1.58683e+07	9.88788e+06	346708	179.203	1510.91	1.63026e+07	1095.86
12. LIB-CCJ-112 - D3 - CD9_A3 - HG On_8.daf	LIB-CCJ-112	Day 3	Day 3	PPP	CD9 [HI9a]	mAb	Untreated	ON	2022-12-09	<400 nm EV	2.28246e+07	9.69802e+06	515462	189.958	1369.4	2.34653e+07	1117.88
14. LIB-CCJ-112 - D7 - CD9_A3 - HG On_10.daf	LIB-CCJ-112	Day 7	Day 7	PPP	CD9 [HI9a]	mAb	Untreated	ON	2022-12-09	<400 nm EV	1.99214e+07	9.0388e+06	384407	203.175	1319.29	2.03964e+07	1085.49
16. LIB-CCJ-112 - M6 - CD9_A3 - HG On_12.daf	LIB-CCJ-112	Month 6	Month 6	PPP	CD9 [HI9a]	mAb	Untreated	ON	2022-12-09	<400 nm EV	3.41947e+07	1.2645e+07	872975	211.375	1321.09	3.53435e+07	1094.91
20. LIB-XXQ-112 - Pre - CD9_A3 - HG On + TritonX-100_34.daf	LIB-XXQ-112	Pre Donor	Pre Donor	Perfusate	CD9 [HI9a]	mAb	TritonX-100	ON	2022-12-09	<400 nm EV	1216.52	9.02902e+06	0	NaN	NaN	1216.52	666.429
22. LIB-CCJ-112 - Pre - CD9_A3 - HG On + TritonX-100_36.daf	LIB-CCJ-112	Pre Acceptor	Pre Acceptor	PPP	CD9 [HI9a]	mAb	TritonX-100	ON	2022-12-09	<400 nm EV	43346	6.24905e+06	29929.4	44905.6	196.132	73275.4	544.739
24. LIB-CCJ-112 - D3 - CD9_A3 - HG On + TritonX-100_38.daf	LIB-CCJ-112	Day 3	Day 3	PPP	CD9 [HI9a]	mAb	TritonX-100	ON	2022-12-09	<400 nm EV	29896.4	6.43808e+06	2299.72	17567.4	203.977	32196.1	684.536
26. LIB-CCJ-112 - D7 - CD9_A3 - HG On + TritonX-100_40.daf	LIB-CCJ-112	Day 7	Day 7	PPP	CD9 [HI9a]	mAb	TritonX-100	ON	2022-12-09	<400 nm EV	37460.8	5.5161e+06	32257.9	50837.4	207.757	69718.7	295.099
28. LIB-CCJ-112 - M6 - CD9_A3 - HG On + TritonX-100_42.daf	LIB-CCJ-112	Month 6	Month 6	PPP	CD9 [HI9a]	mAb	TritonX-100	ON	2022-12-09	<400 nm EV	25546.9	7.17747e+06	9732.17	30903.2	205.808	35279.1	578.143
32. LIB-XXQ-112 - Pre - Isotypes (CD9) - HG On_18.daf	LIB-XXQ-112	Pre Donor	Pre Donor	Perfusate	CD9 [HI9a]	Isotype	Untreated	ON	2022-12-09	<400 nm EV	5995.71	2.27237e+06	0	NaN	NaN	5995.71	963.438
34. LIB-CCJ-112 - Pre - Isotypes (CD9) - HG On_20.daf	LIB-CCJ-112	Pre Acceptor	Pre Acceptor	PPP	CD9 [HI9a]	Isotype	Untreated	ON	2022-12-09	<400 nm EV	3614.64	1.60912e+07	32531.7	20414.3	194.005	36146.4	195.312
8. LIB-WWO-140 - Pre - CD9_A3 - HG On_4.daf	LIB-WWO-140	Pre Donor	Pre Donor	PPP	CD9 [HI9a]	mAb	Untreated	ON	2021-12-14	<400 nm EV	1.58017e+07	6.17201e+06	3.01215e+06	217.389	1785.95	1.88792e+07	1229.79
10. LIB-DDL-140 - Pre - CD9_A3 - HG On_6.daf	LIB-DDL-140	Pre Acceptor	Pre Acceptor	PPP	CD9 [HI9a]	mAb	Untreated	ON	2021-12-14	<400 nm EV	9.32093e+06	2.42047e+07	310578	353.746	1115.97	9.70825e+06	1087.18
12. LIB-DDL-140 - D3 - CD9_A3 - HG On_8.daf	LIB-DDL-140	Day 3	Day 3	PPP	CD9 [HI9a]	mAb	Untreated	ON	2021-12-14	<400 nm EV	9.71865e+06	2.19219e+07	320571	255.286	1322.66	1.01184e+07	1122.11
14. LIB-DDL-140 - D7 - CD9_A3 - HG On_10.daf	LIB-DDL-140	Day 7	Day 7	PPP	CD9 [HI9a]	mAb	Untreated	ON	2021-12-14	<400 nm EV	1.11737e+07	2.64703e+07	412401	249.24	1489.69	1.16993e+07	1146.54
16. LIB-DDL-140 - M6 - CD9_A3 - HG On_12.daf	LIB-DDL-140	Month 6	Month 6	PPP	CD9 [HI9a]	mAb	Untreated	ON	2021-12-14	<400 nm EV	1.12398e+07	2.28606e+07	333291	285.342	1064.23	1.16525e+07	1017.19
20. LIB-WWO-140 - Pre - CD9_A3 - HG On + TritonX-100_34.daf	LIB-WWO-140	Pre Donor	Pre Donor	PPP	CD9 [HI9a]	mAb	TritonX-100	ON	2021-12-14	<400 nm EV	376575	4.94514e+06	17327	396.54	275.983	400832	1315.21
22. LIB-DDL-140 - Pre - CD9_A3 - HG On + TritonX-100_36.daf	LIB-DDL-140	Pre Acceptor	Pre Acceptor	PPP	CD9 [HI9a]	mAb	TritonX-100	ON	2021-12-14	<400 nm EV	19370.8	1.72182e+07	1210.67	839.214	190.929	20581.4	772.196
24. LIB-DDL-140 - D3 - CD9_A3 - HG On + TritonX-100_38.daf	LIB-DDL-140	Day 3	Day 3	PPP	CD9 [HI9a]	mAb	TritonX-100	ON	2021-12-14	<400 nm EV	18160.1	1.68235e+07	1210.67	3302.89	172.921	19370.8	761.043
26. LIB-DDL-140 - D7 - CD9_A3 - HG On + TritonX-100_40.daf	LIB-DDL-140	Day 7	Day 7	PPP	CD9 [HI9a]	mAb	TritonX-100	ON	2021-12-14	<400 nm EV	60826	1.7277e+07	2433.04	21883.2	182.335	63259.1	1164.39
28. LIB-DDL-140 - M6 - CD9_A3 - HG On + TritonX-100_42.daf	LIB-DDL-140	Month 6	Month 6	PPP	CD9 [HI9a]	mAb	TritonX-100	ON	2021-12-14	<400 nm EV	120539	1.78709e+07	5967.29	994	1031.67	126507	838.095
32. LIB-WWO-140 - Pre - Isotypes (CD9) - HG On_18.daf	LIB-WWO-140	Pre Donor	Pre Donor	PPP	CD9 [HI9a]	Isotype	Untreated	ON	2021-12-14	<400 nm EV	6112.13	5.28699e+06	6112.13	10149.4	230.789	12224.3	358.315
34. LIB-DDL-140 - Pre - Isotypes (CD9) - HG On_20.daf	LIB-DDL-140	Pre Acceptor	Pre Acceptor	PPP	CD9 [HI9a]	Isotype	Untreated	ON	2021-12-14	<400 nm EV	3632.02	7.18534e+06	0	NaN	NaN	3632.02	950.655
8. LIB-WWL-143 - Pre - CD9_A3 - HG On_4.daf	LIB-WWL-143	Pre Donor	Pre Donor	PPP	CD9 [HI9a]	mAb	Untreated	ON	2021-12-16	<400 nm EV	1.25776e+07	11031410	2.23475e+06	228.363	1346.55	1.48647e+07	1039.9
10. LIB-DDO-143 - Pre - CD9_A3 - HG On_6.daf	LIB-DDO-143	Pre Acceptor	Pre Acceptor	PPP	CD9 [HI9a]	mAb	Untreated	ON	2021-12-16	<400 nm EV	8.01586e+06	9.85487e+06	200972	210.744	1408.1	8.26042e+06	1132.95
12. LIB-DDO-143 - D3 - CD9_A3 - HG On_8.daf	LIB-DDO-143	Day 3	Day 3	PPP	CD9 [HI9a]	mAb	Untreated	ON	2021-12-16	<400 nm EV	8.87845e+06	1.75171e+07	290192	262.162	1317.27	9.23699e+06	1152.03
14. LIB-DDO-143 - M6 - CD9_A3 - HG On_10.daf	LIB-DDO-143	Month 6	Month 6	PPP	CD9 [HI9a]	mAb	Untreated	ON	2021-12-16	<400 nm EV	7.9635e+06	1.47015e+07	205053	332.429	1058.75	8.21172e+06	1124.9
18. LIB-WWL-143 - Pre - CD9_A3 - HG On + TritonX-100_31.daf	LIB-WWL-143	Pre Donor	Pre Donor	PPP	CD9 [HI9a]	mAb	TritonX-100	ON	2021-12-16	<400 nm EV	54899.1	1.28738e+07	11934.6	8898.45	209.393	66833.7	568.224
20. LIB-DDO-143 - Pre - CD9_A3 - HG On + TritonX-100_33.daf	LIB-DDO-143	Pre Acceptor	Pre Acceptor	PPP	CD9 [HI9a]	mAb	TritonX-100	ON	2021-12-16	<400 nm EV	27064.7	7.27571e+06	9413.82	15552	198.562	36478.6	651.298
22. LIB-DDO-143 - D3 - CD9_A3 - HG On + TritonX-100_35.daf	LIB-DDO-143	Day 3	Day 3	PPP	CD9 [HI9a]	mAb	TritonX-100	ON	2021-12-16	<400 nm EV	51093.9	1.16093e+07	3649.56	7855.47	187.826	54743.4	832.595
24. LIB-DDO-143 - M6 - CD9_A3 - HG On + TritonX-100_37.daf	LIB-DDO-143	Month 6	Month 6	PPP	CD9 [HI9a]	mAb	TritonX-100	ON	2021-12-16	<400 nm EV	16397.6	1.19163e+07	9370.04	8846.97	188.734	25767.6	496.144
28. LIB-WWL-143 - Pre - Isotypes (CD9) - HG On_16.daf	LIB-WWL-143	Pre Donor	Pre Donor	PPP	CD9 [HI9a]	Isotype	Untreated	ON	2021-12-16	<400 nm EV	1210.67	1.7579e+06	2421.34	1673.02	1254	3632.02	827.429
30. LIB-DDO-143 - Pre - Isotypes (CD9) - HG On_18.daf	LIB-DDO-143	Pre Acceptor	Pre Acceptor	PPP	CD9 [HI9a]	Isotype	Untreated	ON	2021-12-16	<400 nm EV	4866.08	6.686e+06	9732.17	11200	200.088	15814.8	212.312
8. LIB-DDX-152 - Pre - CD9_A3 - HG On_4.daf	LIB-DDX-152	Pre Acceptor	Pre Acceptor	PPP	CD9 [HI9a]	mAb	Untreated	ON	2021-12-21	<400 nm EV	6.79184e+06	7.14341e+06	182478	176.076	1035.11	7.02297e+06	931.112
10. LIB-DDX-152 - D3 - CD9_A3 - HG On_6.daf	LIB-DDX-152	Day 3	Day 3	PPP	CD9 [HI9a]	mAb	Untreated	ON	2021-12-21	<400 nm EV	8.32915e+06	1.28726e+07	254207	239.782	1335.29	8.63348e+06	1085
12. LIB-DDX-152 - D7 - CD9_A3 - HG On_8.daf	LIB-DDX-152	Day 7	Day 7	PPP	CD9 [HI9a]	mAb	Untreated	ON	2021-12-21	<400 nm EV	9.43692e+06	2.13495e+07	361057	288.337	944.899	9.87272e+06	1019.39
14. LIB-DDX-152 - Biopsy 1 - CD9_A3 - HG On_10.daf	LIB-DDX-152	Biopsy 1	Biopsy 1	PPP	CD9 [HI9a]	mAb	Untreated	ON	2021-12-21	<400 nm EV	1.57827e+07	1.69237e+07	514484	248.476	1216.85	1.64297e+07	1032.54
16. LIB-DDX-152 - Biopsy 2 - CD9_A3 - HG On_12.daf	LIB-DDX-152	Biopsy 2	Biopsy 2	PPP	CD9 [HI9a]	mAb	Untreated	ON	2021-12-21	<400 nm EV	1.0757e+07	8.61295e+06	301709	222.472	1181.93	1.11549e+07	1005
20. LIB-DDX-152 - Pre - CD9_A3 - HG On + TritonX-100_30.daf	LIB-DDX-152	Pre Acceptor	Pre Acceptor	PPP	CD9 [HI9a]	mAb	TritonX-100	ON	2021-12-21	<400 nm EV	13190.6	3.4871e+06	3597.43	13491.2	184.65	17987.1	396
22. LIB-DDX-152 - D3 - CD9_A3 - HG On + TritonX-100_33.daf	LIB-DDX-152	Day 3	Day 3	PPP	CD9 [HI9a]	mAb	TritonX-100	ON	2021-12-21	<400 nm EV	9241.09	9.52757e+06	12706.5	14696.7	216.417	21947.6	235.929
24. LIB-DDX-152 - D7 - CD9_A3 - HG On + TritonX-100_35.daf	LIB-DDX-152	Day 7	Day 7	PPP	CD9 [HI9a]	mAb	TritonX-100	ON	2021-12-21	<400 nm EV	19558.8	1.20837e+07	18336.4	6875.35	191.569	37895.2	276.214
26. LIB-DDX-152 - Biopsy 1 - CD9_A3 - HG On + TritonX-100_37.daf	LIB-DDX-152	Biopsy 1	Biopsy 1	PPP	CD9 [HI9a]	mAb	TritonX-100	ON	2021-12-21	<400 nm EV	12165.2	8.82221e+06	23113.9	16216	192.524	35279.1	219.226
28. LIB-DDX-152 - Biopsy 2 - CD9_A3 - HG On + TritonX-100_39.daf	LIB-DDX-152	Biopsy 2	Biopsy 2	PPP	CD9 [HI9a]	mAb	TritonX-100	ON	2021-12-21	<400 nm EV	4819.52	4.82072e+06	21687.8	46762.3	196.305	27712.2	202.659
32. LIB-DDX-152 - Pre - Isotypes (CD9) - HG On_18.daf	LIB-DDX-152	Pre Acceptor	Pre Acceptor	PPP	CD9 [HI9a]	Isotype	Untreated	ON	2021-12-21	<400 nm EV	10843.9	3.58331e+06	0	NaN	NaN	10843.9	605.13
8 . h. LIB-AAG-007 pre . 9vsA3_4.daf	LIB-AAG-007	Pre Acceptor	Pre Acceptor	PPP	CD9 [HI9a]	mAb	Untreated	ON	2022-01-13	<400 nm EV	6.30606e+06	2.43719e+06	134715	175.544	856.095	6.5165e+06	935.11
10 .h . LIB-AAG-007 D3 . 9vsA3_6.daf	LIB-AAG-007	Day 3	Day 3	PPP	CD9 [HI9a]	mAb	Untreated	ON	2022-01-13	<400 nm EV	2.64701e+07	7.98317e+06	577491	208.969	1120.44	2.71578e+07	1019.88
12 . h . LIB-AAG-007 D7 . 9vsA3_8.daf	LIB-AAG-007	Day 7	Day 7	PPP	CD9 [HI9a]	mAb	Untreated	ON	2022-01-13	<400 nm EV	1.29742e+07	3.99627e+06	232355	202	1254.37	1.32674e+07	1092.93
14 . h. LIB-AAG-007 Biopt . 9vsA3_10.daf	LIB-AAG-007	Biopsy 1	Biopsy 1	PPP	CD9 [HI9a]	mAb	Untreated	ON	2022-01-13	<400 nm EV	1.44489e+07	6.33164e+06	316883	398.139	1126.43	1.48248e+07	1140.07
16 . h . LIB-AAG-007 M6 . 9vsA3_12.daf	LIB-AAG-007	Month 6	Month 6	PPP	CD9 [HI9a]	mAb	Untreated	ON	2022-01-13	<400 nm EV	1.43572e+07	5.57851e+06	491981	5783.78	1046.38	14897006	1059.53
20. h.LIB-AAG-007 pre 9vsA3 triton_25.daf	LIB-AAG-007	Pre Acceptor	Pre Acceptor	PPP	CD9 [HI9a]	mAb	TritonX-100	ON	2022-01-13	<400 nm EV	23002.8	3.41773e+06	14528.1	5397.89	195.816	37530.8	228.071
22. h.LIB-AAG-007 D3 9vsA3 triton_27.daf	LIB-AAG-007	Day 3	Day 3	PPP	CD9 [HI9a]	mAb	TritonX-100	ON	2022-01-13	<400 nm EV	25424.1	9.76407e+06	18160.1	24245.1	192.353	43584.2	406.953
24.h .LIB-AAG-007 D7 9vsA3 triton_29.daf	LIB-AAG-007	Day 7	Day 7	PPP	CD9 [HI9a]	mAb	TritonX-100	ON	2022-01-13	<400 nm EV	32688.2	6.53279e+06	25424.1	50560.6	193.5	58112.3	429.453
26 .h.LIB-AAG-007 Biopt 9vsA3 triton_31.daf	LIB-AAG-007	Biopsy 1	Biopsy 1	PPP	CD9 [HI9a]	mAb	TritonX-100	ON	2022-01-13	<400 nm EV	33966.4	7.25358e+06	28110.1	37605.4	191.866	62076.5	409.711
28 h..LIB-AAG-007 M6 9vsA3 triton_33.daf	LIB-AAG-007	Month 6	Month 6	PPP	CD9 [HI9a]	mAb	TritonX-100	ON	2022-01-13	<400 nm EV	35467.6	6.67263e+06	20098.3	28765	222.062	55565.9	637.764
32A. h.LIB-AAG-007 pre G1nieuw vsG2a_21.daf	LIB-AAG-007	Pre Acceptor	Pre Acceptor	PPP	CD9 [HI9a]	Isotype	Untreated	ON	2022-01-13	<400 nm EV	0	2.48588e+06	3658.4	19567.7	175.203	3658.4	175.203
32C h libaag007 pre oud G1nieuw G2triton_37.daf	LIB-AAG-007	Pre Acceptor	Pre Acceptor	PPP	CD9 [HI9a]	Isotype	TritonX-100	ON	2022-01-13	<400 nm EV	0	1.96129e+06	3632.02	4431.93	188.93	3632.02	188.93
8. h . LIB-ZDZ-048 pre. 9vsA3_4.daf	LIB-ZDZ-048	Pre Donor	Pre Donor	PPP	CD9 [HI9a]	mAb	Untreated	ON	2022-01-19	<400 nm EV	1.18331e+07	5.04669e+07	1.62593e+06	785.917	786.75	1.3522e+07	873.142
10. h . LIB-AWA-048 pre. 9vsA3_6.daf	LIB-AWA-048	Pre Acceptor	Pre Acceptor	PPP	CD9 [HI9a]	mAb	Untreated	ON	2022-01-19	<400 nm EV	6.62722e+06	3.58359e+06	456423	49702.6	242.536	7.12723e+06	916.42
12. h . LIB-AWA-048 biopt. 9vsA3_8.daf	LIB-AWA-048	Biopsy 1	Biopsy 1	PPP	CD9 [HI9a]	mAb	Untreated	ON	2022-01-19	<400 nm EV	7.28454e+06	3.29986e+06	600493	46000.1	249.724	7.91466e+06	1009.9
14. h . LIB-AWA-048 D7. 9vsA3_10.daf	LIB-AWA-048	Day 7	Day 7	PPP	CD9 [HI9a]	mAb	Untreated	ON	2022-01-19	<400 nm EV	5.20391e+06	3.49701e+06	448896	45696.4	238.931	5.67689e+06	961.155
16. h . LIB-AWA-048 M6. 9vsA3_12.daf	LIB-AWA-048	Month 6	Month 6	PPP	CD9 [HI9a]	mAb	Untreated	ON	2022-01-19	<400 nm EV	6.20548e+06	4.83585e+06	502500	42969.8	239.534	6.7433e+06	870.129
20. h .LIB-ZDZ-048 pre. 9vsA3 triton_24.daf	LIB-ZDZ-048	Pre Donor	Pre Donor	PPP	CD9 [HI9a]	mAb	TritonX-100	ON	2022-01-19	<400 nm EV	18160.1	3.66725e+07	58112.3	6434.5	193.188	76272.3	205.257
22. h .LIB-AWA-048 pre. 9vsA3 triton_26.daf	LIB-AWA-048	Pre Acceptor	Pre Acceptor	PPP	CD9 [HI9a]	mAb	TritonX-100	ON	2022-01-19	<400 nm EV	128331	4.64777e+06	164651	43606.8	219.81	295404	271.993
24. h .LIB-AWA-048 biopt. 9vsA3 triton_28.daf	LIB-AWA-048	Biopsy 1	Biopsy 1	PPP	CD9 [HI9a]	mAb	TritonX-100	ON	2022-01-19	<400 nm EV	91134.8	4.86852e+06	202655	46965.7	225.481	299785	250.697
26.h .LIB-AWA-048 D7. 9vsA3 triton_30.daf	LIB-AWA-048	Day 7	Day 7	PPP	CD9 [HI9a]	mAb	TritonX-100	ON	2022-01-19	<400 nm EV	65376.3	3.98916e+06	148913	48495.1	207.625	219132	228.982
28.h .LIB-AWA-048 M6. 9vsA3 triton_32.daf	LIB-AWA-048	Month 6	Month 6	PPP	CD9 [HI9a]	mAb	TritonX-100	ON	2022-01-19	<400 nm EV	18160.1	5.87539e+06	76272.3	51700.2	206.75	96853.8	222.529
32. h . LIB-ZDZ-048 pre . G1vsG2a_18.daf	LIB-ZDZ-048	Pre Donor	Pre Donor	PPP	CD9 [HI9a]	Isotype	Untreated	ON	2022-01-19	<400 nm EV	3597.43	2.68374e+07	42569.5	8321.5	199.862	46167	204.857
34. h . LIB-AWA-048 pre . G1vsG2a_20.daf	LIB-AWA-048	Pre Acceptor	Pre Acceptor	PPP	CD9 [HI9a]	Isotype	Untreated	ON	2022-01-19	<400 nm EV	609.73	5.9638e+06	248161	26254.3	210.485	248771	210.788
8. h.LIB-TAA-070. pre. 9vsA3_4.daf	LIB-TAA-070	Pre Acceptor	Pre Acceptor	PPP	CD9 [HI9a]	mAb	Untreated	ON	2022-01-12	<400 nm EV	6.49865e+06	1.17358e+07	239655	5006.64	318.159	6.77602e+06	853.937
10. h.LIB-TAA-070. D3. 9vsA3_6.daf	LIB-TAA-070	Day 3	Day 3	PPP	CD9 [HI9a]	mAb	Untreated	ON	2022-01-12	<400 nm EV	1.10623e+07	2.46204e+07	400784	292.961	1164.5	1.15199e+07	1012.23
12. h.LIB-TAA-070. D7. 9vsA3_8.daf	LIB-TAA-070	Day 7	Day 7	PPP	CD9 [HI9a]	mAb	Untreated	ON	2022-01-12	<400 nm EV	8.29686e+06	1.67928e+07	285396	287.553	872.719	8.61703e+06	849.5
14. h .LIB-TAA-070. biopt. 9vsA3_10.daf	LIB-TAA-070	Biopsy 2	Biopsy 2	PPP	CD9 [HI9a]	mAb	Untreated	ON	2022-01-12	<400 nm EV	4.13515e+06	2.0289e+07	212059	944.546	389.078	4.35925e+06	808.858
16. h .LIB-TAA-070. M6. 9vsA3_12.daf	LIB-TAA-070	Month 6	Month 6	PPP	CD9 [HI9a]	mAb	Untreated	ON	2022-01-12	<400 nm EV	8.36548e+06	1.8966e+07	300015	1899.67	530.75	8.69802e+06	865.304
20. h . LIB-TAA-070 pre 9 vsA3 triton_22.daf	LIB-TAA-070	Pre Acceptor	Pre Acceptor	PPP	CD9 [HI9a]	mAb	TritonX-100	ON	2022-01-12	<400 nm EV	19558.8	6.00822e+06	7334.56	14527.5	196.362	26893.4	242.035
22 .h . LIB-TAA-070 D3 9 vsA3 triton_24.daf	LIB-TAA-070	Day 3	Day 3	PPP	CD9 [HI9a]	mAb	TritonX-100	ON	2022-01-12	<400 nm EV	15814.8	1.85617e+07	6082.6	6488.14	215.5	21897.4	688.941
24 . h. LIB-TAA-070 D7 9 vsA3 triton_26.daf	LIB-TAA-070	Day 7	Day 7	PPP	CD9 [HI9a]	mAb	TritonX-100	ON	2022-01-12	<400 nm EV	6082.6	1.39851e+07	1216.52	6047.36	216.607	7299.12	884.739
26 . h. LIB-TAA-070 Biopt 9 vsA3 triton_28.daf	LIB-TAA-070	Biopsy 2	Biopsy 2	PPP	CD9 [HI9a]	mAb	TritonX-100	ON	2022-01-12	<400 nm EV	14458.5	1.23006e+07	25302.5	12789.9	191.383	39761	223.125
28 .h . LIB-TAA-070 M6 9 vsA3 triton_30.daf	LIB-TAA-070	Month 6	Month 6	PPP	CD9 [HI9a]	mAb	TritonX-100	ON	2022-01-12	<400 nm EV	2433.04	1.00606e+07	31629.5	26907.1	204.804	34062.6	205.855
32. h .LIBTAA-070 pre . G1vsG2a_18.daf	LIB-TAA-070	Pre Acceptor	Pre Acceptor	PPP	CD9 [HI9a]	Isotype	Untreated	ON	2022-01-12	<400 nm EV	1199.14	1.00824e+07	53961.4	9986.54	193.431	55160.5	195.09
8. h .LIB-CCH-110 pre . 9vsA3_4.daf	LIB-CCH-110	Pre Acceptor	Pre Acceptor	PPP	CD9 [HI9a]	mAb	Untreated	ON	2022-02-01	<400 nm EV	1.77398e+07	2.40451e+06	268934	182.624	1456.28	1.80931e+07	1117.62
10. h .LIB-CCH-110 D3 . 9vsA3_6.daf	LIB-CCH-110	Day 3	Day 3	PPP	CD9 [HI9a]	mAb	Untreated	ON	2022-02-01	<400 nm EV	2.66665e+07	1.79392e+06	358543	161	1560.07	2.71929e+07	1180.33
12. h .LIB-CCH-110 biopt 0603 . 9vsA3_8.daf	LIB-CCH-110	Biopsy 1	Biopsy 1	PPP	CD9 [HI9a]	mAb	Untreated	ON	2022-02-01	<400 nm EV	9.52922e+06	1.70394e+06	150870	166.13	1333.72	9.73333e+06	1048.79
14. h .LIB-CCH-110 D7 . 9vsA3_10.daf	LIB-CCH-110	Day 7	Day 7	PPP	CD9 [HI9a]	mAb	Untreated	ON	2022-02-01	<400 nm EV	5.53884e+06	1.42022e+06	76381.4	9795.68	529.203	5.64625e+06	1054.64
16. h .LIB-CCH-110 Biopt 2604. 9vsA3_12.daf	LIB-CCH-110	Biopsy 2	Biopsy 2	PPP	CD9 [HI9a]	mAb	Untreated	ON	2022-02-01	<400 nm EV	2.78141e+06	1.01526e+06	53554.4	313.862	1197.84	2.86003e+06	1166.59
18. h .LIB-CCH-110 Biopt 2106. 9vsA3_14.daf	LIB-CCH-110	Biopsy 3	Biopsy 3	PPP	CD9 [HI9a]	mAb	Untreated	ON	2022-02-01	<400 nm EV	6.54132e+06	3.70415e+06	178672	228.25	1123.68	6.77875e+06	1100.32
20. h .LIB-CCH-110 M6. 9vsA3_16.daf	LIB-CCH-110	Month 6	Month 6	PPP	CD9 [HI9a]	mAb	Untreated	ON	2022-02-01	<400 nm EV	1.12014e+07	2.85203e+06	247199	225.854	986.155	1.15052e+07	998.459
24 . h . LIB-CCH-110 pre. 9vsA3 triton_28.daf	LIB-CCH-110	Pre Acceptor	Pre Acceptor	PPP	CD9 [HI9a]	mAb	TritonX-100	ON	2022-02-01	<400 nm EV	57659.7	1.37148e+07	11767.3	10143.9	269.014	69426.9	779.281
26 . h . LIB-CCH-110 D3. 9vsA3 triton_30.daf	LIB-CCH-110	Day 3	Day 3	PPP	CD9 [HI9a]	mAb	TritonX-100	ON	2022-02-01	<400 nm EV	237292	1.2798e+07	23002.8	436.798	271.125	262716	1031.14
28 . h . LIB-CCH-110 Biopt 0603 . 9vsA3 triton_32.daf	LIB-CCH-110	Biopsy 1	Biopsy 1	PPP	CD9 [HI9a]	mAb	TritonX-100	ON	2022-02-01	<400 nm EV	52058.9	1.63525e+07	3632.02	31768.6	212.911	55690.9	927.2
30 . h . LIB-CCH-110 D7 . 9vsA3 triton_34.daf	LIB-CCH-110	Day 7	Day 7	PPP	CD9 [HI9a]	mAb	TritonX-100	ON	2022-02-01	<400 nm EV	42561.1	15345638	4729.01	45029.1	192.377	47290.1	848.408
32 . h . LIB-CCH-110 Biopt 2604 . 9vsA3 triton_36.daf	LIB-CCH-110	Biopsy 2	Biopsy 2	PPP	CD9 [HI9a]	mAb	TritonX-100	ON	2022-02-01	<400 nm EV	23002.8	1.15692e+07	8474.7	11064.7	197.636	32688.2	821.173
34 . h . LIB-CCH-110 Biopt 2106 . 9vsA3 triton_38.daf	LIB-CCH-110	Biopsy 3	Biopsy 3	PPP	CD9 [HI9a]	mAb	TritonX-100	ON	2022-02-01	<400 nm EV	53014.7	1.60116e+07	7229.28	7362.36	202.26	61448.8	832.38
36 . h . LIB-CCH-110 M6 . 9vsA3 triton_40.daf	LIB-CCH-110	Month 6	Month 6	PPP	CD9 [HI9a]	mAb	TritonX-100	ON	2022-02-01	<400 nm EV	113803	1.53695e+07	4842.69	343.35	956.169	119857	935.344
40. h .LIB-CCH-110 pre . G1vsG2a_22.daf	LIB-CCH-110	Pre Acceptor	Pre Acceptor	PPP	CD9 [HI9a]	Isotype	Untreated	ON	2022-02-01	<400 nm EV	7093.52	3.35169e+06	11822.5	44046.8	210.247	18916	255.898
8. LIB-AAS-019 - Pre - CD9 vs A3 - HG on_4.daf	LIB-AAS-019	Pre Acceptor	Pre Acceptor	PPP	CD9 [HI9a]	mAb	Untreated	ON	2022-03-11	<400 nm EV	1.08391e+07	1.73262e+07	380742	289.536	924.25	1.13223e+07	882.031
10. LIB-AAS-019 - D3 - CD9 vs A3 - HG on_6.daf	LIB-AAS-019	Day 3	Day 3	PPP	CD9 [HI9a]	mAb	Untreated	ON	2022-03-11	<400 nm EV	1.41588e+07	1.74494e+07	450370	234.911	1257.88	1.47363e+07	1128.4
12. LIB-AAS-019 - D7 - CD9 vs A3 - HG on_8.daf	LIB-AAS-019	Day 7	Day 7	PPP	CD9 [HI9a]	mAb	Untreated	ON	2022-03-11	<400 nm EV	2.03219e+07	2.14275e+07	679913	272.127	1198.37	2.11685e+07	1008.7
14. LIB-AAS-019 - M6 - CD9 vs A3 - HG on_10.daf	LIB-AAS-019	Month 6	Month 6	PPP	CD9 [HI9a]	mAb	Untreated	ON	2022-03-11	<400 nm EV	1.91925e+07	2.35301e+07	601235	397.292	893.99	1.98889e+07	962.786
18. LIB-AAS-019 - Pre - CD9 vs A3 - HG on + TritonX-100_22.daf	LIB-AAS-019	Pre Acceptor	Pre Acceptor	PPP	CD9 [HI9a]	mAb	TritonX-100	ON	2022-03-11	<400 nm EV	22384	9.78068e+06	5596	5566.36	187.862	27980	417.1
20. LIB-AAS-019 - D3 - CD9 vs A3 - HG on + TritonX-100_24.daf	LIB-AAS-019	Day 3	Day 3	PPP	CD9 [HI9a]	mAb	TritonX-100	ON	2022-03-11	<400 nm EV	246977	1.30862e+07	13317.4	3823.95	196.8	261505	920.938
22. LIB-AAS-019 - D7 - CD9 vs A3 - HG on + TritonX-100_26.daf	LIB-AAS-019	Day 7	Day 7	PPP	CD9 [HI9a]	mAb	TritonX-100	ON	2022-03-11	<400 nm EV	27845.5	1.35632e+07	3632.02	4589.7	192.321	31477.5	841.965
24. LIB-AAS-019 - M6 - CD9 vs A3 - HG on + TritonX-100_28.daf	LIB-AAS-019	Month 6	Month 6	PPP	CD9 [HI9a]	mAb	TritonX-100	ON	2022-03-11	<400 nm EV	51318.7	1.65282e+07	19095.3	5322.6	210.068	70414.1	545.594
28. LIB-AAS-19 Pre - IgG1 vs IgG2a - HG on_16.daf	LIB-AAS-019	Pre Acceptor	Pre Acceptor	PPP	CD9 [HI9a]	Isotype	Untreated	ON	2022-03-11	<400 nm EV	6597.9	4.61523e+06	0	NaN	NaN	6597.9	700.304
8 . LIB-AAV-022 pre . h . 9vsA3_4.daf	LIB-AAV-022	Pre Acceptor	Pre Acceptor	PPP	CD9 [HI9a]	mAb	Untreated	ON	2022-03-15	<400 nm EV	6.88227e+06	1.30031e+07	273508	639	611.423	7.18952e+06	994.579
10 . LIB-AAV-022 D3 . h . 9vsA3_6.daf	LIB-AAV-022	Day 3	Day 3	PPP	CD9 [HI9a]	mAb	Untreated	ON	2022-03-15	<400 nm EV	8.11313e+06	9.9069e+06	224370	266.164	997.876	8.38524e+06	1082.46
12 . LIB-AAV-022 D7 . h . 9vsA3_8.daf	LIB-AAV-022	Day 7	Day 7	PPP	CD9 [HI9a]	mAb	Untreated	ON	2022-03-15	<400 nm EV	7.60665e+06	1.00014e+07	221553	7277.73	376.259	7.86574e+06	1032.17
14 . LIB-AAV-022 M6 .h . 9vsA3_10.daf	LIB-AAV-022	Month 6	Month 6	PPP	CD9 [HI9a]	mAb	Untreated	ON	2022-03-15	<400 nm EV	6.05203e+06	1.10335e+07	183793	333.475	906.486	6.27879e+06	982.395
18. LIB-AAV-022 pre . h .9vsA3. triton_22.daf	LIB-AAV-022	Pre Acceptor	Pre Acceptor	PPP	CD9 [HI9a]	mAb	TritonX-100	ON	2022-03-15	<400 nm EV	13253.7	4.70746e+06	59039.1	28421	205.531	73497.6	219.526
20. LIB-AAV-022 D3 .h .9vsA3. triton_24.daf	LIB-AAV-022	Day 3	Day 3	PPP	CD9 [HI9a]	mAb	TritonX-100	ON	2022-03-15	<400 nm EV	10590.5	6.90622e+06	60013.1	23208.9	219.983	70603.7	238.706
22. LIB-AAV-022 D7 . h .9vsA3. triton_26.daf	LIB-AAV-022	Day 7	Day 7	PPP	CD9 [HI9a]	mAb	TritonX-100	ON	2022-03-15	<400 nm EV	10896	6.86814e+06	21792.1	25239.2	237.475	32688.2	282.142
24. LIB-AAV-022 M6. h .9vsA3. triton_28.daf	LIB-AAV-022	Month 6	Month 6	PPP	CD9 [HI9a]	mAb	TritonX-100	ON	2022-03-15	<400 nm EV	3632.02	8.92386e+06	43584.2	25866.8	206.749	47216.2	214.387
28 . LIB-AAV-022 . pre. h . G1vsG2a_16.daf	LIB-AAV-022	Pre Acceptor	Pre Acceptor	PPP	CD9 [HI9a]	Isotype	Untreated	ON	2022-03-15	<400 nm EV	7264.03	7.99528e+06	92011.1	25583.3	212.558	99275.1	215.523
32. h . extra 28 triton_32.daf	LIB-AAV-022	Pre Acceptor	Pre Acceptor	PPP	CD9 [HI9a]	Isotype	TritonX-100	ON	2022-03-15	<400 nm EV	1222.43	4.45208e+06	48897.1	24841.1	204.555	50119.5	207.052
8.LIB-CCV-124 pre. h . 9vsA3_4.daf	LIB-CCV-124	Pre Acceptor	Pre Acceptor	PPP	CD9 [HI9a]	mAb	Untreated	ON	2022-03-18	<400 nm EV	1.02871e+07	1.96746e+07	347463	256.571	1282.29	1.06963e+07	1114.17
10.LIB-CCV-124 D3. h . 9vsA3_6.daf	LIB-CCV-124	Day 3	Day 3	PPP	CD9 [HI9a]	mAb	Untreated	ON	2022-03-18	<400 nm EV	5.18652e+06	1.86431e+07	180390	266.924	1407.94	5.41534e+06	1056.86
12.LIB-CCV-124 biopt 2904. h . 9vsA3_8.daf	LIB-CCV-124	Biopsy 1	Biopsy 1	PPP	CD9 [HI9a]	mAb	Untreated	ON	2022-03-18	<400 nm EV	6.23224e+06	1.93281e+07	231139	277.411	1187.7	6.51933e+06	1014.75
14. LIB-CCV-124 biopt 3008. h . 9vsA3_10.daf	LIB-CCV-124	Biopsy 2	Biopsy 2	PPP	CD9 [HI9a]	mAb	Untreated	ON	2022-03-18	<400 nm EV	4.66409e+06	1.63743e+07	126512	253.601	1414.57	4.81831e+06	1011.62
16. LIB-CCV-124 M6. h . 9vsA3_12.daf	LIB-CCV-124	Month 6	Month 6	PPP	CD9 [HI9a]	mAb	Untreated	ON	2022-03-18	<400 nm EV	3.95405e+06	1.53223e+07	135595	342.676	1263.77	4.1296e+06	1012.05
20. LIB-CCV-124 pre . h . 9vsA3 triton_23.daf	LIB-CCV-124	Pre Acceptor	Pre Acceptor	PPP	CD9 [HI9a]	mAb	TritonX-100	ON	2022-03-18	<400 nm EV	11767.3	1.60364e+07	17650.9	10981.4	197.921	29418.2	248.98
22. LIB-CCV-124 D3 .h . 9vsA3 triton_25.daf	LIB-CCV-124	Day 3	Day 3	PPP	CD9 [HI9a]	mAb	TritonX-100	ON	2022-03-18	<400 nm EV	3597.43	1.56008e+07	8393.99	5592.7	216.215	13190.6	234.542
24. LIB-CCV-124 biopt 2904 . h . 9vsA3 triton_27.daf	LIB-CCV-124	Biopsy 1	Biopsy 1	PPP	CD9 [HI9a]	mAb	TritonX-100	ON	2022-03-18	<400 nm EV	19278.1	1.36103e+07	7229.28	6015.15	227.606	26507.3	860.618
26. LIB-CCV-124 biopt 3008 . h . 9vsA3 triton_29.daf	LIB-CCV-124	Biopsy 2	Biopsy 2	PPP	CD9 [HI9a]	mAb	TritonX-100	ON	2022-03-18	<400 nm EV	6024.4	1.39043e+07	7229.28	5526.03	223.163	13253.7	672.946
28. LIB-CCV-124 M6 . h . 9vsA3 triton_31.daf	LIB-CCV-124	Month 6	Month 6	PPP	CD9 [HI9a]	mAb	TritonX-100	ON	2022-03-18	<400 nm EV	56629.3	1.11801e+07	7229.28	6382.76	345.465	63858.6	708.375
32. LIB-CCV-124 pre. h . G1vsG2a_18.daf	LIB-CCV-124	Pre Acceptor	Pre Acceptor	PPP	CD9 [HI9a]	Isotype	Untreated	ON	2022-03-18	<400 nm EV	5995.71	8.05344e+06	9593.13	5610.01	194.011	15588.8	220.464
8. d LIB-TTO-218 pre . h . 9vsA3_4.daf	LIB-TTO-218	Pre Donor	Pre Donor	PPP	CD9 [HI9a]	mAb	Untreated	ON	2022-03-22	<400 nm EV	9.30038e+06	4.71315e+06	946746	236.476	1199.37	1.02786e+07	908.073
10. LIB-GGL-218 pre . h . 9vsA3_6.daf	LIB-GGL-218	Pre Acceptor	Pre Acceptor	PPP	CD9 [HI9a]	mAb	Untreated	ON	2022-03-22	<400 nm EV	1.23053e+07	2.16674e+07	387415	315.771	929.015	1.27532e+07	951.396
12. LIB-GGL-218 biopt 061119 . h . 9vsA3_8.daf	LIB-GGL-218	Biopsy 1	Biopsy 1	PPP	CD9 [HI9a]	mAb	Untreated	ON	2022-03-22	<400 nm EV	1.14578e+07	2.1889e+07	363514	301.467	1260.47	1.19178e+07	1065.56
14. LIB-GGL-218 D7 . h . 9vsA3_10.daf	LIB-GGL-218	Day 7	Day 7	PPP	CD9 [HI9a]	mAb	Untreated	ON	2022-03-22	<400 nm EV	5.43521e+06	1.5802e+07	172298	250.036	1227.85	5.63161e+06	1058.44
16. LIB-GGL-218 biopt 141119 . h . 9vsA3_12.daf	LIB-GGL-218	Biopsy 2	Biopsy 2	PPP	CD9 [HI9a]	mAb	Untreated	ON	2022-03-22	<400 nm EV	5.28942e+06	1.64068e+07	146995	318.917	1078.01	5.46533e+06	1021.01
18. LIB-GGL-218 biopt 130320 . h . 9vsA3_14.daf	LIB-GGL-218	Biopsy 3	Biopsy 4	PPP	CD9 [HI9a]	mAb	Untreated	ON	2022-03-22	<400 nm EV	2.01081e+07	1.80814e+07	567805	272.621	1021.83	2.07824e+07	966.78
22. dLIB-TTO-218 pre . h . 9vsA3 triton_25.daf	LIB-TTO-218	Pre Donor	Pre Donor	PPP	CD9 [HI9a]	mAb	TritonX-100	ON	2022-03-22	<400 nm EV	2421.34	1.29627e+07	3632.02	6390.2	187.521	6053.36	198.987
24. LIB-GGL-218 pre .h . 9vsA3 triton_27.daf	LIB-GGL-218	Pre Acceptor	Pre Acceptor	PPP	CD9 [HI9a]	mAb	TritonX-100	ON	2022-03-22	<400 nm EV	0	1.27677e+07	2421.34	2895.24	215.342	2421.34	215.342
26. LIB-GGL-218 Biopt 061119 . h . 9vsA3 triton_29.daf	LIB-GGL-218	Biopsy 1	Biopsy 1	PPP	CD9 [HI9a]	mAb	TritonX-100	ON	2022-03-22	<400 nm EV	6024.4	1.33718e+07	1204.88	15188.3	201.414	7229.28	517.956
28. LIB-GGL-218 D7 . h . 9vsA3 triton_31.daf	LIB-GGL-218	Day 7	Day 7	PPP	CD9 [HI9a]	mAb	TritonX-100	ON	2022-03-22	<400 nm EV	0	1.33428e+07	1204.88	26346	179.178	1204.88	179.178
30. LIB-GGL-218 Biopt 141119 .h . 9vsA3 triton_33.daf	LIB-GGL-218	Biopsy 2	Biopsy 2	PPP	CD9 [HI9a]	mAb	TritonX-100	ON	2022-03-22	<400 nm EV	5967.29	1.1308e+07	3580.38	6654.91	188.048	9547.67	542.783
32. LIB-GGL-218 Biopt 130320 .h . 9vsA3 triton_35.daf	LIB-GGL-218	Biopsy 3	Biopsy 4	PPP	CD9 [HI9a]	mAb	TritonX-100	ON	2022-03-22	<400 nm EV	6024.4	1.26621e+07	1204.88	3915.98	184.634	7229.28	817.068
36. d LIB-TTO-218 pre . h . G1vsG2a_19.daf	LIB-TTO-218	Pre Donor	Pre Donor	PPP	CD9 [HI9a]	Isotype	Untreated	ON	2022-03-22	<400 nm EV	2342.51	3.40835e+06	21082.6	13769.6	213.643	23425.1	215.975
38. LIB-GGL-218 pre . h . G1vsG2a_21.daf	LIB-GGL-218	Pre Acceptor	Pre Acceptor	PPP	CD9 [HI9a]	Isotype	Untreated	ON	2022-03-22	<400 nm EV	2386.92	4.00883e+06	1193.46	4057.67	340.397	3580.38	805.625
6. LIB-ADA-029 - Day 3 - CD9 vs A3 - HG on_4.daf	LIB-ADA-029	Day 3	Day 3	PPP	CD9 [HI9a]	mAb	Untreated	ON	2022-03-23	<400 nm EV	6.68896e+06	2.26953e+07	266348	237.565	1254.17	7.00616e+06	1130.14
8. LIB-ADA-029 - Day 7 - CD9 vs A3 - HG on_6.daf	LIB-ADA-029	Day 7	Day 7	PPP	CD9 [HI9a]	mAb	Untreated	ON	2022-03-23	<400 nm EV	4.81636e+06	1.86921e+07	167472	308.538	1047.96	5.00828e+06	989.125
10. LIB-ADA-029 - Biopsy 1 - CD9 vs A3 - HG on_8.daf	LIB-ADA-029	Biopsy 1	Biopsy 1	PPP	CD9 [HI9a]	mAb	Untreated	ON	2022-03-23	<400 nm EV	4.62303e+06	2.19321e+07	214997	318.513	1282.86	4.86535e+06	1046.98
12. LIB-ADA-029 - Month 6 - CD9 vs A3 - HG on_10.daf	LIB-ADA-029	Month 6	Month 6	PPP	CD9 [HI9a]	mAb	Untreated	ON	2022-03-23	<400 nm EV	8.01724e+06	1.87424e+07	345520	321.946	1211.05	8.42835e+06	1127.92
16. LIB-ADA-029 - Day 3 - CD9 vs A3 - HG on + TritonX-100_27.daf	LIB-ADA-029	Day 3	Day 3	PPP	CD9 [HI9a]	mAb	TritonX-100	ON	2022-03-23	<400 nm EV	42373.5	1.63731e+07	6053.36	3172.62	363.394	48426.9	806.262
18. LIB-ADA-029 - Day 7 - CD9 vs A3 - HG on + TritonX-100_29.daf	LIB-ADA-029	Day 7	Day 7	PPP	CD9 [HI9a]	mAb	TritonX-100	ON	2022-03-23	<400 nm EV	27712.2	1.36477e+07	2409.76	1176.75	794.393	30122	1085.08
20. LIB-ADA-029 - Biopsy 1 - CD9 vs A3 - HG on + TritonX-100_31.daf	LIB-ADA-029	Biopsy 1	Biopsy 1	PPP	CD9 [HI9a]	mAb	TritonX-100	ON	2022-03-23	<400 nm EV	17817.4	1.5203e+07	1187.83	1511.98	178.899	19005.3	993.027
22. LIB-ADA-029 - Month 6 - CD9 vs A3 - HG on + TritonX-100_33.daf	LIB-ADA-029	Month 6	Month 6	PPP	CD9 [HI9a]	mAb	TritonX-100	ON	2022-03-23	<400 nm EV	56901.6	1.35474e+07	2421.34	4235.83	1848.83	59322.9	988
28. LIB-DAA-054 - Pre Acceptor - CD9 vs A3 - HG on_14.daf	LIB-DAA-054	Pre Acceptor	Pre Acceptor	PPP	CD9 [HI9a]	mAb	Untreated	ON	2022-03-23	<400 nm EV	4.01695e+06	1.92283e+07	133817	306.482	1145.02	4.17267e+06	957.938
30. LIB-DAA-054 - Day 3 - CD9 vs A3 - HG on_16.daf	LIB-DAA-054	Day 3	Day 3	PPP	CD9 [HI9a]	mAb	Untreated	ON	2022-03-23	<400 nm EV	3.18528e+06	2.21965e+07	141649	280.866	1184.64	3.34388e+06	1006.35
32. LIB-DAA-054 - Biopsy 1 - CD9 vs A3 - HG on_18.daf	LIB-DAA-054	Biopsy 1	Biopsy 1	PPP	CD9 [HI9a]	mAb	Untreated	ON	2022-03-23	<400 nm EV	5.8742e+06	2.09965e+07	233918	248.119	1276.1	6.14393e+06	1014.53
34. LIB-DAA-054 - Pre Acceptor - CD9 vs A3 - HG on + TritonX-100_37.daf	LIB-DAA-054	Pre Acceptor	Pre Acceptor	PPP	CD9 [HI9a]	mAb	TritonX-100	ON	2022-03-23	<400 nm EV	4796.57	1.0321e+07	2398.28	29364.6	392.159	7194.85	924.237
36. LIB-DAA-054 - Day 3 - CD9 vs A3 - HG on + TritonX-100_39.daf	LIB-DAA-054	Day 3	Day 3	PPP	CD9 [HI9a]	mAb	TritonX-100	ON	2022-03-23	<400 nm EV	2421.34	1.55184e+07	3632.02	3676.78	230.464	6053.36	258.179
38. LIB-DAA-054 - Biopsy 1 - CD9 vs A3 - HG on + TritonX-100_41.daf	LIB-DAA-054	Biopsy 1	Biopsy 1	PPP	CD9 [HI9a]	mAb	TritonX-100	ON	2022-03-23	<400 nm EV	9685.38	1.7608e+07	2421.34	6765.94	318.562	12106.7	572.539
40. LIB-DAA-054 - Pre Acceptor - CD9 vs A3 - IgGs - HG on_22.daf	LIB-DAA-054	Pre Acceptor	Pre Acceptor	PPP	CD9 [HI9a]	Isotype	Untreated	ON	2022-03-23	<400 nm EV	0	5.13615e+06	0	NaN	NaN	0	NaN
6. LIB-BBC-079 - Day 3 - CD9 vs A3 - HG on_4.daf	LIB-BBC-079	Day 3	Day 3	PPP	CD9 [HI9a]	mAb	Untreated	ON	2022-03-24	<400 nm EV	1.53744e+07	4.25782e+06	259119	9608.38	761.071	1.57284e+07	1171.7
8. LIB-BBC-079 - Day 7 - CD9 vs A3 - HG on_6.daf	LIB-BBC-079	Day 7	Day 7	PPP	CD9 [HI9a]	mAb	Untreated	ON	2022-03-24	<400 nm EV	1.48038e+07	3.23108e+06	221407	251.806	1632.33	1.51518e+07	1193.33
10. LIB-BBC-079 - Month 6 - CD9 vs A3 - HG on_8.daf	LIB-BBC-079	Month 6	Month 6	PPP	CD9 [HI9a]	mAb	Untreated	ON	2022-03-24	<400 nm EV	1.09518e+07	3.06239e+06	161278	9070.16	602.649	1.11895e+07	1148.88
14. LIB-BBC-079 - Day 3 - CD9 vs A3 - HG on + TritonX-100_14.daf	LIB-BBC-079	Day 3	Day 3	PPP	CD9 [HI9a]	mAb	TritonX-100	ON	2022-03-24	<400 nm EV	17901.9	2.70557e+06	90702.9	41346.9	215.016	108605	226.671
16. LIB-BBC-079 - Day 7 - CD9 vs A3 - HG on + TritonX-100_16.daf	LIB-BBC-079	Day 7	Day 7	PPP	CD9 [HI9a]	mAb	TritonX-100	ON	2022-03-24	<400 nm EV	9326.66	2.29319e+06	65286.6	38830.7	217.664	74613.3	229.305
18. LIB-BBC-079 - Month 6 - CD9 vs A3 - HG on + TritonX-100_18.daf	LIB-BBC-079	Month 6	Month 6	PPP	CD9 [HI9a]	mAb	TritonX-100	ON	2022-03-24	<400 nm EV	18160.1	2.13684e+06	84747.1	41160.7	223.995	102907	234.649
8. dLIB-YYV-081 pre. h . 9vsA3_4.daf	LIB-YYU-081	Pre Donor	Pre Donor	PPP	CD9 [HI9a]	mAb	Untreated	ON	2022-03-25	<400 nm EV	2.91893e+06	8.84638e+06	384994	309	1082.35	3.31724e+06	913.766
10. LIB-BBE-081 pre. h . 9vsA3_6.daf	LIB-BBE-081	Pre Acceptor	Pre Acceptor	PPP	CD9 [HI9a]	mAb	Untreated	ON	2022-03-25	<400 nm EV	6.16232e+06	2.05487e+07	237292	356.103	1017	6.42746e+06	989.901
12. LIB-BBE-081 D3. h . 9vsA3_8.daf	LIB-BBE-081	Day 3	Day 3	PPP	CD9 [HI9a]	mAb	Untreated	ON	2022-03-25	<400 nm EV	5.11872e+06	1.43356e+07	185233	281.077	1217.47	5.33664e+06	995.917
14. LIB-BBE-081 D7. h . 9vsA3_10.daf	LIB-BBE-081	Day 7	Day 7	PPP	CD9 [HI9a]	mAb	Untreated	ON	2022-03-25	<400 nm EV	3.91598e+06	1.46834e+07	171529	213.033	1052.85	4.11549e+06	995.071
16. LIB-BBE-081 biopt160219. h . 9vsA3_12.daf	LIB-BBE-081	Biopsy 1	Biopsy 1	PPP	CD9 [HI9a]	mAb	Untreated	ON	2022-03-25	<400 nm EV	7.70835e+06	1.82933e+07	290561	315.898	968.589	8.04371e+06	980.506
18. LIB-BBE-081 biopt110319. h . 9vsA3_14.daf	LIB-BBE-081	Biopsy 2	Biopsy 2	PPP	CD9 [HI9a]	mAb	Untreated	ON	2022-03-25	<400 nm EV	8.18414e+06	1.57775e+07	257873	318.921	924.125	8.48439e+06	918.25
20. LIB-BBE-081 M6. h . 9vsA3_16.daf	LIB-BBE-081	Month 6	Month 6	PPP	CD9 [HI9a]	mAb	Untreated	ON	2022-03-25	<400 nm EV	9.86819e+06	1.3608e+07	300247	253.378	942.868	1.02253e+07	948.181
24 .dLIB-YYV-081 pre. h . 9vsA3 triton_28.daf	LIB-YYU-081	Pre Donor	Pre Donor	PPP	CD9 [HI9a]	mAb	TritonX-100	ON	2022-03-25	<400 nm EV	2421.34	1.3005e+07	7264.03	4992.55	202.096	9685.38	207.668
26 .LIB-BBE-081 pre. h . 9vsA3 triton_30.daf	LIB-BBE-081	Pre Acceptor	Pre Acceptor	PPP	CD9 [HI9a]	mAb	TritonX-100	ON	2022-03-25	<400 nm EV	90022.5	1.38026e+07	7299.12	289.329	261.171	97321.7	626.577
28 .LIB-BBE-081 D3. h . 9vsA3 triton_32.daf	LIB-BBE-081	Day 3	Day 3	PPP	CD9 [HI9a]	mAb	TritonX-100	ON	2022-03-25	<400 nm EV	273612	1.04808e+07	21792.1	538.583	592.602	299036	1259.23
30 .LIB-BBE-081 D7. h . 9vsA3 triton_34.daf	LIB-BBE-081	Day 7	Day 7	PPP	CD9 [HI9a]	mAb	TritonX-100	ON	2022-03-25	<400 nm EV	31177.7	1.18847e+07	3597.43	1434.64	183.125	34775.1	758.667
32. .LIB-BBE-081 Biopt 160219. h . 9vsA3 triton_36.daf	LIB-BBE-081	Biopsy 1	Biopsy 1	PPP	CD9 [HI9a]	mAb	TritonX-100	ON	2022-03-25	<400 nm EV	128331	1.20099e+07	10896	1764.95	288.972	139227	645.342
34. .LIB-BBE-081 Biopt 110319. h . 9vsA3 triton_38.daf	LIB-BBE-081	Biopsy 2	Biopsy 2	PPP	CD9 [HI9a]	mAb	TritonX-100	ON	2022-03-25	<400 nm EV	80342.5	1.03066e+07	7194.85	1472.36	249.07	87537.4	575.22
36. .LIB-BBE-081 M6. h . 9vsA3 triton_40.daf	LIB-BBE-081	Month 6	Month 6	PPP	CD9 [HI9a]	mAb	TritonX-100	ON	2022-03-25	<400 nm EV	67797.6	1.04384e+07	9685.38	2244.82	196.208	77483	528.196
40. dLIB-YYV-081 pre. h. GivsG2a_22.daf	LIB-YYU-081	Pre Donor	Pre Donor	PPP	CD9 [HI9a]	Isotype	Untreated	ON	2022-03-25	<400 nm EV	1204.88	2.93991e+06	4819.52	7764.13	180.595	6024.4	182.565
42. LIB-BBE-081 pre. h . GivsG2a_24.daf	LIB-BBE-081	Pre Acceptor	Pre Acceptor	PPP	CD9 [HI9a]	Isotype	Untreated	ON	2022-03-25	<400 nm EV	4773.83	5.29418e+06	2386.92	3416.98	196.164	7160.75	617.325
8. dLIB-XXL-117 pre. h . 9vsA3_4.daf	LIB-XXL-117	Pre Donor	Pre Donor	PPP	CD9 [HI9a]	mAb	Untreated	ON	2022-03-29	<400 nm EV	1.07919e+07	1.13767e+07	1.71794e+06	324.482	1291	1.2551e+07	1144.52
10. LIB-CCO-117 pre. h . 9vsA3_6.daf	LIB-CCO-117	Pre Acceptor	Pre Acceptor	PPP	CD9 [HI9a]	mAb	Untreated	ON	2022-03-29	<400 nm EV	8.5822e+06	4.93928e+06	191970	223.262	1035.41	8.8216e+06	1045.12
12. LIB-CCO-117 D3. h . 9vsA3_8.daf	LIB-CCO-117	Day 3	Day 3	PPP	CD9 [HI9a]	mAb	Untreated	ON	2022-03-29	<400 nm EV	1.0262e+07	6.5931e+06	285556	228.393	1194.21	1.06138e+07	1188.14
14. LIB-CCO-117 D7. h . 9vsA3_10.daf	LIB-CCO-117	Day 7	Day 7	PPP	CD9 [HI9a]	mAb	Untreated	ON	2022-03-29	<400 nm EV	8.33185e+06	6.5231e+06	263927	325.878	1025	8.64057e+06	1065.09
16. LIB-CCO-117 Biopt160419. h . 9vsA3_12.daf	LIB-CCO-117	Biopsy 2	Biopsy 2	PPP	CD9 [HI9a]	mAb	Untreated	ON	2022-03-29	<400 nm EV	9.59793e+06	5.10954e+06	241028	200.226	1207.34	9.89772e+06	1128
18 . LIB-CCO-117 M6. h . 9vsA3_14.daf	LIB-CCO-117	Month 6	Month 6	PPP	CD9 [HI9a]	mAb	Untreated	ON	2022-03-29	<400 nm EV	8.5414e+06	2.00432e+06	92129.2	9847.76	380.695	8.65195e+06	867.104
22. dLIB-XXL-117 pre. h . 9vsA3 triton_26.daf	LIB-XXL-117	Pre Donor	Pre Donor	PPP	CD9 [HI9a]	mAb	TritonX-100	ON	2022-03-29	<400 nm EV	20680.8	5.7955e+06	24330.4	22454.7	221.423	45011.3	339.464
24. LIB-CCO-117 pre. h . 9vsA3 triton_28.daf	LIB-CCO-117	Pre Acceptor	Pre Acceptor	PPP	CD9 [HI9a]	mAb	TritonX-100	ON	2022-03-29	<400 nm EV	10690.5	6.06149e+06	32071.4	25560.8	215.147	42761.8	256.025
26. LIB-CCO-117 D3. h . 9vsA3 triton_30.daf	LIB-CCO-117	Day 3	Day 3	PPP	CD9 [HI9a]	mAb	TritonX-100	ON	2022-03-29	<400 nm EV	65842.8	6.65936e+06	9241.09	17064.7	193.769	75083.9	965.846
28. LIB-CCO-117 D7 . h . 9vsA3 triton_32.daf	LIB-CCO-117	Day 7	Day 7	PPP	CD9 [HI9a]	mAb	TritonX-100	ON	2022-03-29	<400 nm EV	25424.1	6.65749e+06	18160.1	17493.4	232.156	43584.2	482.408
30. LIB-CCO-117 Biopt 160419 . h . 9vsA3 triton_34.daf	LIB-CCO-117	Biopsy 2	Biopsy 2	PPP	CD9 [HI9a]	mAb	TritonX-100	ON	2022-03-29	<400 nm EV	24944.4	6.70173e+06	13066.1	4291.1	264.324	38010.5	760.598
32. LIB-CCO-117 M6 . h . 9vsA3 triton_36.daf	LIB-CCO-117	Month 6	Month 6	PPP	CD9 [HI9a]	mAb	TritonX-100	ON	2022-03-29	<400 nm EV	4842.69	1.60414e+06	15738.7	27706.2	244.645	20581.4	270.393
36 . dLIB-XXL-117 pre. h . G1vsG2a_20.daf	LIB-XXL-117	Pre Donor	Pre Donor	PPP	CD9 [HI9a]	Isotype	Untreated	ON	2022-03-29	<400 nm EV	9639.04	1.05331e+07	53014.7	13335.2	208.439	62653.7	216.586
38. LIB-CCO-117 pre. h . G1vsG2a_22.daf	LIB-CCO-117	Pre Acceptor	Pre Acceptor	PPP	CD9 [HI9a]	Isotype	Untreated	ON	2022-03-29	<400 nm EV	0	4.65035e+06	33259.2	17934	209.929	33259.2	209.929
8 . dLIB-WWX-131 pre. h . 9vsA3_4.daf	LIB-WWX-131	Pre Donor	Pre Donor	PPP	CD9 [HI9a]	mAb	Untreated	ON	2022-03-30	<400 nm EV	4.34994e+06	1.35619e+07	621075	236.167	1528.33	4.99281e+06	1070.63
10 . LIB-DDC-131 pre. h . 9vsA3_6.daf	LIB-DDC-131	Pre Acceptor	Pre Acceptor	PPP	CD9 [HI9a]	mAb	Untreated	ON	2022-03-30	<400 nm EV	4.36567e+06	1.47273e+06	19095.3	15492.3	298.607	4.40148e+06	1033.21
12 . LIB-DDC-131 D3. h . 9vsA3_8.daf	LIB-DDC-131	Day 3	Day 3	PPP	CD9 [HI9a]	mAb	Untreated	ON	2022-03-30	<400 nm EV	8.17872e+06	1.4508e+07	225312	267.911	1258.14	8.47271e+06	1091
14 . LIB-DDC-131 D7. h . 9vsA3_10.daf	LIB-DDC-131	Day 7	Day 7	PPP	CD9 [HI9a]	mAb	Untreated	ON	2022-03-30	<400 nm EV	6.92079e+06	1.49632e+06	57176.5	6334.02	627.921	7.01203e+06	1116.58
16 . LIB-DDC-131 M6. h . 9vsA3_12.daf	LIB-DDC-131	Month 6	Month 6	PPP	CD9 [HI9a]	mAb	Untreated	ON	2022-03-30	<400 nm EV	8.94435e+06	1.6594e+06	72457.6	160.56	2391.17	9.05839e+06	1060.88
20. dLIB-WWX-131 pre. h . 9vsA3 triton_24.daf	LIB-WWX-131	Pre Donor	Pre Donor	PPP	CD9 [HI9a]	mAb	TritonX-100	ON	2022-03-30	<400 nm EV	7264.03	1.39869e+07	3632.02	1626.93	411.789	10896	479.5
22. LIB-DDC-131 pre. h. 9vsA3 triton_26.daf	LIB-DDC-131	Pre Acceptor	Pre Acceptor	PPP	CD9 [HI9a]	mAb	TritonX-100	ON	2022-03-30	<400 nm EV	4796.57	2.48702e+06	19186.3	16839.5	227.525	23982.8	268.414
24. LIB-DDC-131 D3. h. 9vsA3 triton_28.daf	LIB-DDC-131	Day 3	Day 3	PPP	CD9 [HI9a]	mAb	TritonX-100	ON	2022-03-30	<400 nm EV	8434.16	1.27187e+07	4819.52	3357.7	199.574	13253.7	322.208
26. LIB-DDC-131 D7. h. 9vsA3 triton_30.daf	LIB-DDC-131	Day 7	Day 7	PPP	CD9 [HI9a]	mAb	TritonX-100	ON	2022-03-30	<400 nm EV	2421.34	2.40561e+06	29056.1	49451.8	210.191	31477.5	213.387
28. LIB-DDC-131 M6. h. 9vsA3 triton_32.daf	LIB-DDC-131	Month 6	Month 6	PPP	CD9 [HI9a]	mAb	TritonX-100	ON	2022-03-30	<400 nm EV	11767.3	2.03103e+06	24711.3	41604.8	209.75	36478.6	245.287
32. dLIB-WWX-131 pre . h . G1vsG2a_18.daf	LIB-WWX-131	Pre Donor	Pre Donor	PPP	CD9 [HI9a]	Isotype	Untreated	ON	2022-03-30	<400 nm EV	2364.51	2.81021e+06	0	NaN	NaN	2364.51	825.95
34. LIB-DDC-131 pre .h . G1vsG2a_20.daf	LIB-DDC-131	Pre Acceptor	Pre Acceptor	PPP	CD9 [HI9a]	Isotype	Untreated	ON	2022-03-30	<400 nm EV	9732.17	3.05225e+06	13381.7	11031.3	234.938	23113.9	279.321
10 . LIB-DDH-136 D3. h . 9vsA3_6.daf	LIB-DDH-136	Day 3	Day 3	PPP	CD9 [HI9a]	mAb	Untreated	ON	2022-04-05	<400 nm EV	7.10483e+06	1.70347e+07	261190	259.011	1522.66	7.4199e+06	1182.93
12 . LIB-DDH-136 D7. h . 9vsA3_8.daf	LIB-DDH-136	Day 7	Day 7	PPP	CD9 [HI9a]	mAb	Untreated	ON	2022-04-05	<400 nm EV	3.25337e+06	1.77288e+07	131280	403.237	970.699	3.4121e+06	1072.86
14 . LIB-DDH-136 M6. h . 9vsA3_10.daf	LIB-DDH-136	Month 6	Month 6	PPP	CD9 [HI9a]	mAb	Untreated	ON	2022-04-05	<400 nm EV	3.83299e+06	1.32e+07	121067	227.424	1021.71	3.98432e+06	941.761
20 . LIB-DDH-136 D3 . h . 9vsA3 triton_22.daf	LIB-DDH-136	Day 3	Day 3	PPP	CD9 [HI9a]	mAb	TritonX-100	ON	2022-04-05	<400 nm EV	9779.41	1.23685e+07	7334.56	6463.71	203.461	17114	389.967
22 . LIB-DDH-136 D7 . h . 9vsA3 triton_24.daf	LIB-DDH-136	Day 7	Day 7	PPP	CD9 [HI9a]	mAb	TritonX-100	ON	2022-04-05	<400 nm EV	9547.67	1.31125e+07	14321.5	17686.2	202.369	23869.2	266.668
24 . LIB-DDH-136 M6 . h . 9vsA3 triton_26.daf	LIB-DDH-136	Month 6	Month 6	PPP	CD9 [HI9a]	mAb	TritonX-100	ON	2022-04-05	<400 nm EV	4729.01	1.08318e+07	22462.8	11472.5	207.677	27191.8	224.021
8. dLIB-WWR-137 pre. h . 9vsA3_4.daf	LIB-WWR-137	Pre Donor	Pre Donor	PPP	CD9 [HI9a]	mAb	Untreated	ON	2022-04-06	<400 nm EV	1.41454e+07	1.70014e+07	975508	4285.52	865.115	1.51927e+07	1082.4
10. LIB-DDI-137 pre. h . 9vsA3_6.daf	LIB-DDI-137	Pre Acceptor	Pre Acceptor	PPP	CD9 [HI9a]	mAb	Untreated	ON	2022-04-06	<400 nm EV	8.60025e+06	7.24641e+06	218244	215.738	953.339	8.88924e+06	970.12
12. LIB-DDI-137 D3. h . 9vsA3_8.daf	LIB-DDI-137	Day 3	Day 3	PPP	CD9 [HI9a]	mAb	Untreated	ON	2022-04-06	<400 nm EV	1.52339e+07	1.43357e+07	471263	242.696	1370.5	1.58443e+07	1150.25
14. LIB-DDI-137 D7. h . 9vsA3_10.daf	LIB-DDI-137	Day 7	Day 7	PPP	CD9 [HI9a]	mAb	Untreated	ON	2022-04-06	<400 nm EV	1.30123e+07	7.1587e+06	267559	218.784	1089	1.34034e+07	1063.35
18.. LIB-WWR-137 pre. h . 9vsA3 triton_22.daf	LIB-WWR-137	Pre Donor	Pre Donor	PPP	CD9 [HI9a]	mAb	TritonX-100	ON	2022-04-06	<400 nm EV	119914	1.67796e+07	145096	14541.5	218.659	265010	362.952
20.. LIB-DDI-137 pre. h . 9vsA3 triton_24.daf	LIB-DDI-137	Pre Acceptor	Pre Acceptor	PPP	CD9 [HI9a]	mAb	TritonX-100	ON	2022-04-06	<400 nm EV	8474.7	7.56912e+06	10896	8720.8	221.131	19370.8	270.564
22.. LIB-DDI-137 D3. h . 9vsA3 triton_26.daf	LIB-DDI-137	Day 3	Day 3	PPP	CD9 [HI9a]	mAb	TritonX-100	ON	2022-04-06	<400 nm EV	16949.4	1.12132e+07	8474.7	13506.6	218.466	25424.1	892.893
24.. LIB-DDI-137 D7. h . 9vsA3 triton_28.daf	LIB-DDI-137	Day 7	Day 7	PPP	CD9 [HI9a]	mAb	TritonX-100	ON	2022-04-06	<400 nm EV	10843.9	7.31482e+06	10843.9	12396.6	192.556	21687.8	410.76
28. dLIB-WWR-137 pre. h . G1vsG2a_16.daf	LIB-WWR-137	Pre Donor	Pre Donor	PPP	CD9 [HI9a]	Isotype	Untreated	ON	2022-04-06	<400 nm EV	8354.21	1.50722e+07	108605	20376.5	210.243	116959	212.556
30. LIB-DDI-137 pre. h . G1vsG2a_18.daf	LIB-DDI-137	Pre Acceptor	Pre Acceptor	PPP	CD9 [HI9a]	Isotype	Untreated	ON	2022-04-06	<400 nm EV	2444.85	6.48864e+06	2444.85	3600.54	197.69	4889.7	728.352
8.LIB-WWE-150 pre perf . h. 9vsA3_4.daf	LIB-WWE-150	Pre Donor	Pre Donor	Perfusate	CD9 [HI9a]	mAb	Untreated	ON	2022-04-07	<400 nm EV	663448	7.12602e+06	182811	317.661	951.23	847470	894.429
10.LIB-DDV-150 pre . h . 9vsA3_6.daf	LIB-DDV-150	Pre Acceptor	Pre Acceptor	PPP	CD9 [HI9a]	mAb	Untreated	ON	2022-04-07	<400 nm EV	5.39184e+06	2.21577e+06	414479	37485.7	254.309	5.83041e+06	908.172
12.LIB-DDV-150 D3 .h . 9vsA3_8.daf	LIB-DDV-150	Day 3	Day 3	PPP	CD9 [HI9a]	mAb	Untreated	ON	2022-04-07	<400 nm EV	5.38189e+06	2.13134e+06	352791	27718.3	263.034	5.76996e+06	1002.53
14.LIB-DDV-150 D7 . h . 9vsA3_10.daf	LIB-DDV-150	Day 7	Day 7	PPP	CD9 [HI9a]	mAb	Untreated	ON	2022-04-07	<400 nm EV	4.02306e+06	1.91165e+06	221553	30738.9	269.509	4.26641e+06	985.521
16.LIB-DDV-150 biopt 240619 . h . 9vsA3_12.daf	LIB-DDV-150	Biopsy 1	Biopsy 1	PPP	CD9 [HI9a]	mAb	Untreated	ON	2022-04-07	<400 nm EV	4.27975e+06	2.20727e+06	212805	25933.7	280.257	4.50911e+06	965.441
18.LIB-DDV-150 M6 . h . 9vsA3_14.daf	LIB-DDV-150	Month 6	Month 6	PPP	CD9 [HI9a]	mAb	Untreated	ON	2022-04-07	<400 nm EV	6.25796e+06	2.25064e+06	127121	8998	644.347	6.41656e+06	1107.79
22. LIB-WWE-150 pre perf . h . 9vsA3 triton_30.daf	LIB-WWE-150	Pre Donor	Pre Donor	Perfusate	CD9 [HI9a]	mAb	TritonX-100	ON	2022-04-07	<400 nm EV	1187.83	5.93439e+06	1187.83	3289.58	395.448	2375.66	550.619
24. LIB-DDV-150 pre . h . 9vsA3 triton_32.daf	LIB-DDV-150	Pre Acceptor	Pre Acceptor	PPP	CD9 [HI9a]	mAb	TritonX-100	ON	2022-04-07	<400 nm EV	13253.7	3.33993e+06	165068	46112	211.196	183142	216.626
26. LIB-DDV-150 D3 . h . 9vsA3 triton_34.daf	LIB-DDV-150	Day 3	Day 3	PPP	CD9 [HI9a]	mAb	TritonX-100	ON	2022-04-07	<400 nm EV	19370.8	3.92984e+06	144070	38604.5	222.902	168283	233.097
28. LIB-DDV-150 D7 . h . 9vsA3 triton_36.daf	LIB-DDV-150	Day 7	Day 7	PPP	CD9 [HI9a]	mAb	TritonX-100	ON	2022-04-07	<400 nm EV	14055.1	4.32076e+06	138208	37962.8	224.633	154606	236.204
30. LIB-DDV-150 Biopt 240619 . h . 9vsA3 triton_38.daf	LIB-DDV-150	Biopsy 1	Biopsy 1	PPP	CD9 [HI9a]	mAb	TritonX-100	ON	2022-04-07	<400 nm EV	4796.57	3.99554e+06	93533.1	41584.8	212.107	98329.6	216.931
32. LIB-DDV-150 M6 . h . 9vsA3 triton_40.daf	LIB-DDV-150	Month 6	Month 6	PPP	CD9 [HI9a]	mAb	TritonX-100	ON	2022-04-07	<400 nm EV	7299.12	4.66292e+06	42578.2	27972.7	216.036	49877.3	233.135
36. LIB-WWE-150 pre perf . h. G1vsG2a_22.daf	LIB-WWE-150	Pre Donor	Pre Donor	Perfusate	CD9 [HI9a]	Isotype	Untreated	ON	2022-04-07	<400 nm EV	6053.36	2.69375e+06	0	NaN	NaN	6053.36	3099.96
38. LIB-DDV-150 pre .h . G1vsG2a_24.daf	LIB-DDV-150	Pre Acceptor	Pre Acceptor	PPP	CD9 [HI9a]	Isotype	Untreated	ON	2022-04-07	<400 nm EV	1210.67	5.45045e+06	515746	31782.8	228.013	518168	228.216
40.LIB DDH-136 pre her 2x ontd .h . 9vsA3_18.daf	LIB-DDH-136	Pre Acceptor	Pre Acceptor	PPP	CD9 [HI9a]	mAb	Untreated	ON	2022-04-07	<400 nm EV	1.70386e+07	7.56433e+06	394153	216.675	1638.21	1.75799e+07	1451
42. LIB-DDH-136 pre her .h . 9vsA3 triton_44.daf	LIB-DDH-136	Pre Acceptor	Pre Acceptor	PPP	CD9 [HI9a]	mAb	TritonX-100	ON	2022-04-07	<400 nm EV	19370.8	5.97588e+06	26634.8	13073.1	192.643	46005.5	352.718
44. LIB-DDH-136 pre her .h . G1vsG2a_26.daf	LIB-DDH-136	Pre Acceptor	Pre Acceptor	PPP	CD9 [HI9a]	Isotype	Untreated	ON	2022-04-07	<400 nm EV	0	1.08004e+07	10896	6119.3	181.889	10896	181.889
8. dLIB-VVY-156 pre. h . 9vsA3_4.daf	LIB-VVY-156	Pre Donor	Pre Donor	PPP	CD9 [HI9a]	mAb	Untreated	ON	2022-04-12	<400 nm EV	10508958	3.10377e+06	934986	234.556	1332.13	1.15042e+07	1094.77
10. LIB-EEB-156 pre. h . 9vsA3_6.daf	LIB-EEB-156	Pre Acceptor	Pre Acceptor	PPP	CD9 [HI9a]	mAb	Untreated	ON	2022-04-12	<400 nm EV	5.03158e+06	1.81804e+07	2.21818e+06	1230.56	521.332	7.27024e+06	773.53
12. LIB-EEB-156 D3. h . 9vsA3_8.daf	LIB-EEB-156	Day 3	Day 3	PPP	CD9 [HI9a]	mAb	Untreated	ON	2022-04-12	<400 nm EV	4.91591e+06	1.79431e+07	1.90973e+06	1054.61	529.333	6.85335e+06	805.632
14. LIB-EEB-156 M6. h . 9vsA3_10.daf	LIB-EEB-156	Month 6	Month 6	PPP	CD9 [HI9a]	mAb	Untreated	ON	2022-04-12	<400 nm EV	1.08584e+07	1.02716e+07	402430	402.464	838.69	1.13319e+07	994.932
18. dLIB-VVY-156 pre . h . 9vsA3 triton_22.daf	LIB-VVY-156	Pre Donor	Pre Donor	PPP	CD9 [HI9a]	mAb	TritonX-100	ON	2022-04-12	<400 nm EV	10948.7	3.23351e+06	47444.3	31006.4	202.25	59609.5	227.092
20 LIB-EEB-156 pre . h . 9vsA3 triton_24.daf	LIB-EEB-156	Pre Acceptor	Pre Acceptor	PPP	CD9 [HI9a]	mAb	TritonX-100	ON	2022-04-12	<400 nm EV	89237.1	1.72411e+07	2.12335e+06	1388.67	556.068	2.21259e+06	550.318
22 LIB-EEB-156 D3 . h . 9vsA3 triton_26.daf	LIB-EEB-156	Day 3	Day 3	PPP	CD9 [HI9a]	mAb	TritonX-100	ON	2022-04-12	<400 nm EV	87122.5	1.59852e+07	1.78303e+06	1322.49	547.376	1.87015e+06	541.52
24 LIB-EEB-156 M6 . h . 9vsA3 triton_28.daf	LIB-EEB-156	Month 6	Month 6	PPP	CD9 [HI9a]	mAb	TritonX-100	ON	2022-04-12	<400 nm EV	14055.1	1.50167e+07	56220.2	15985.6	201.446	70275.3	221.58
28. LIB-VVY-156 pre . h . G1vsG2a_16.daf	LIB-VVY-156	Pre Donor	Pre Donor	PPP	CD9 [HI9a]	Isotype	Untreated	ON	2022-04-12	<400 nm EV	6053.36	6.96742e+06	44794.9	24715.5	198.224	50848.2	202.166
30. LIB-EEB-156 pre . h . G1vsG2a_18.daf	LIB-EEB-156	Pre Acceptor	Pre Acceptor	PPP	CD9 [HI9a]	Isotype	Untreated	ON	2022-04-12	<400 nm EV	0	1.26056e+07	10948.7	6347.57	195.153	10948.7	195.153
8 . LIB-EEJ-164 pre. h . 9vsA3._4.daf	LIB-EEJ-164	Day 3	Day 3	PPP	CD9 [HI9a]	mAb	Untreated	ON	2022-04-15	<400 nm EV	2.22609e+07	3.87203e+06	158287	265.424	763.804	2.24539e+07	793.13
10 . LIB-EEJ-164 D3. h . 9vsA3._6.daf	LIB-EEJ-164	Pre Acceptor	Pre Acceptor	PPP	CD9 [HI9a]	mAb	Untreated	ON	2022-04-15	<400 nm EV	3.54616e+06	3.75053e+06	37712.1	190.107	1074.44	3.59847e+06	1028.35
12 . LIB-EEK-165 pre perf . h . 9vsA3._8.daf	LIB-VVP-165	Pre Donor	Pre Donor	Perfusate	CD9 [HI9a]	mAb	Untreated	ON	2022-04-15	<400 nm EV	2.43465e+07	3.82554e+06	184746	198.854	1597.55	2.4643e+07	1139.94
14 . LIB-EEK-165 pre . h . 9vsA3._10.daf	LIB-EEK-165	Pre Acceptor	Pre Acceptor	PPP	CD9 [HI9a]	mAb	Untreated	ON	2022-04-15	<400 nm EV	1.06548e+06	2.2093e+06	66032.8	194.894	1430.86	1.13487e+06	1001.96
16 . LIB-EEK-165 D3 . h . 9vsA3._12.daf	LIB-EEK-165	Day 3	Day 3	PPP	CD9 [HI9a]	mAb	Untreated	ON	2022-04-15	<400 nm EV	1.62749e+07	3.61777e+06	158384	218.267	1533.66	1.65301e+07	1033.21
18 . LIB-EEK-165 M6 . h . 9vsA3._14.daf	LIB-EEK-165	Month 6	Month 6	PPP	CD9 [HI9a]	mAb	Untreated	ON	2022-04-15	<400 nm EV	1.84631e+07	3.20432e+06	125302	202.125	1158.75	1.86493e+07	960.518
22. LIB-EEJ-164 pre . h . 9vsA3 triton_5.daf	LIB-EEJ-164	Day 3	Day 3	PPP	CD9 [HI9a]	mAb	TritonX-100	ON	2022-04-15	<400 nm EV	30413	2.45737e+06	1216.52	199.953	382.266	31629.5	835.378
24. LIB-EEJ-164 D3 . h . 9vsA3 triton_7.daf	LIB-EEJ-164	Pre Acceptor	Pre Acceptor	PPP	CD9 [HI9a]	mAb	TritonX-100	ON	2022-04-15	<400 nm EV	13317.4	2835394	1210.67	2127.97	281.889	14528.1	740.059
26. LIB-EEK-165 pre perf . h . 9vsA3 triton_9.daf	LIB-VVP-165	Pre Donor	Pre Donor	Perfusate	CD9 [HI9a]	mAb	TritonX-100	ON	2022-04-15	<400 nm EV	21082.6	2.9539e+06	5856.27	6208.38	196.762	26938.9	581.281
28. LIB-EEK-165 pre . h . 9vsA3 triton_11.daf	LIB-EEK-165	Pre Acceptor	Pre Acceptor	PPP	CD9 [HI9a]	mAb	TritonX-100	ON	2022-04-15	<400 nm EV	1204.88	1.62659e+06	1204.88	853.357	269.821	2409.76	501.571
30. LIB-EEK-165 D3 . h . 9vsA3 triton_13.daf	LIB-EEK-165	Day 3	Day 3	PPP	CD9 [HI9a]	mAb	TritonX-100	ON	2022-04-15	<400 nm EV	27845.5	2.64532e+06	18160.1	7965.72	210.345	46005.5	570.705
32. LIB-EEK-165 M6 . h . 9vsA3 triton_15.daf	LIB-EEK-165	Month 6	Month 6	PPP	CD9 [HI9a]	mAb	TritonX-100	ON	2022-04-15	<400 nm EV	7299.12	2.35883e+06	13381.7	9674.95	230.689	20680.8	279.233
36 .LIB-EEJ-164 pre . h . G1vsG2a._20.daf	LIB-EEJ-164	Pre Acceptor	Pre Acceptor	PPP	CD9 [HI9a]	Isotype	Untreated	ON	2022-04-15	<400 nm EV	9685.38	6.57516e+06	1210.67	2756.89	210.483	10896	560.643
38 .LIB-EEK-165 pre perf . h . G1vsG2a._22.daf	LIB-VVP-165	Pre Donor	Pre Donor	Perfusate	CD9 [HI9a]	Isotype	Untreated	ON	2022-04-15	<400 nm EV	8393.99	4.39006e+06	41970	25555	213.856	50364	217.013
40 .LIB-EEK-165 pre . h . G1vsG2a._24.daf	LIB-EEK-165	Pre Acceptor	Pre Acceptor	PPP	CD9 [HI9a]	Isotype	Untreated	ON	2022-04-15	<400 nm EV	1216.52	3.33205e+06	0	NaN	NaN	1216.52	1106.04
8. LIB-VVG-174 - Pre Donor_Perfusate - CD9 vs A3 - HG on_4.daf	LIB-VVG-174	Pre Donor	Pre Donor	Perfusate	CD9 [HI9a]	mAb	Untreated	ON	2022-04-19	<400 nm EV	717929	1.96686e+07	300247	348.716	934.078	1.01939e+06	849.707
10. LIB-EET-174 - Pre Acc - CD9 vs A3 - HG on_6.daf	LIB-EET-174	Pre Acceptor	Pre Acceptor	PPP	CD9 [HI9a]	mAb	Untreated	ON	2022-04-19	<400 nm EV	6.27953e+06	2.0465e+07	460646	4776.22	441.06	6.76105e+06	945.251
12. LIB-EET-174 - Day 3 - CD9 vs A3 - HG on_8.daf	LIB-EET-174	Day 3	Day 3	PPP	CD9 [HI9a]	mAb	Untreated	ON	2022-04-19	<400 nm EV	5.71378e+06	2.5723e+07	520134	2171.88	764.477	6.26031e+06	984.845
14. LIB-EET-174 - Day 7 - CD9 vs A3 - HG on_10.daf	LIB-EET-174	Day 7	Day 7	PPP	CD9 [HI9a]	mAb	Untreated	ON	2022-04-19	<400 nm EV	7.69866e+06	1.78538e+07	456423	6687.05	379.294	8.18293e+06	937.51
16. LIB-EET-174 - Month 6 - CD9 vs A3 - HG on_12.daf	LIB-EET-174	Month 6	Month 6	PPP	CD9 [HI9a]	mAb	Untreated	ON	2022-04-19	<400 nm EV	2.45437e+07	2.42522e+07	963695	307.577	1000.82	2.5643e+07	950.256
20. LIB-VVG-174 - Pre Donor_Perfusate - CD9 vs A3 - HG on + TritonX-100_24.daf	LIB-VVG-174	Pre Donor	Pre Donor	Perfusate	CD9 [HI9a]	mAb	TritonX-100	ON	2022-04-19	<400 nm EV	4819.52	1.26838e+07	1204.88	169.057	196.444	6024.4	568.65
22. LIB-EET-174 - Pre Acc - CD9 vs A3 - HG on + TritonX-100_26.daf	LIB-EET-174	Pre Acceptor	Pre Acceptor	PPP	CD9 [HI9a]	mAb	TritonX-100	ON	2022-04-19	<400 nm EV	23193.9	1.12259e+07	89462.3	7368.78	242.683	112656	269.384
24. LIB-EET-174 - Day 3 - CD9 vs A3 - HG on + TritonX-100_28.daf	LIB-EET-174	Day 3	Day 3	PPP	CD9 [HI9a]	mAb	TritonX-100	ON	2022-04-19	<400 nm EV	25648.3	1.79946e+07	94432.4	5052.98	231.474	120081	264.742
26. LIB-EET-174 - Day 7 - CD9 vs A3 - HG on + TritonX-100_30.daf	LIB-EET-174	Day 7	Day 7	PPP	CD9 [HI9a]	mAb	TritonX-100	ON	2022-04-19	<400 nm EV	25717.8	1.33786e+07	170380	11360.1	221.165	196098	233.646
28. LIB-EET-174 - Month 6 - CD9 vs A3 - HG on + TritonX-100_32.daf	LIB-EET-174	Month 6	Month 6	PPP	CD9 [HI9a]	mAb	TritonX-100	ON	2022-04-19	<400 nm EV	2421.34	1.57593e+07	16949.4	4939.94	209.976	19370.8	210.28
32. LIB-VVG-174 - Pre Donor_Perfusate - IgG1 vs IgG2a - HG on_18.daf	LIB-VVG-174	Pre Donor	Pre Donor	Perfusate	CD9 [HI9a]	Isotype	Untreated	ON	2022-04-19	<400 nm EV	1199.14	4.65507e+06	1199.14	124.125	293.273	2398.28	369.028
34. LIB-EET-174 - Pre Acc - IgG1 vs IgG2a - HG on_20.daf	LIB-EET-174	Pre Acceptor	Pre Acceptor	PPP	CD9 [HI9a]	Isotype	Untreated	ON	2022-04-19	<400 nm EV	0	4.40058e+06	13673.5	9054.42	207.774	13673.5	207.774
8. LIB-VVA-180 - Pre - CD9 vs A3 - HG on_4.daf	LIB-VVA-180	Pre Donor	Pre Donor	PPP	CD9 [HI9a]	mAb	Untreated	ON	2022-04-20	<400 nm EV	1.06557e+06	1.92409e+07	326433	392.857	1162.89	1.39434e+06	948.059
10. LIB-EEZ-180 - Pre - CD9 vs A3 - HG on_6.daf	LIB-EEZ-180	Pre Acceptor	Pre Acceptor	PPP	CD9 [HI9a]	mAb	Untreated	ON	2022-04-20	<400 nm EV	7.86637e+06	1.6716e+07	434089	260.917	1410.45	8.35322e+06	1093.47
12. LIB-EEZ-180 - Day 3 - CD9 vs A3 - HG on_8.daf	LIB-EEZ-180	Day 3	Day 3	PPP	CD9 [HI9a]	mAb	Untreated	ON	2022-04-20	<400 nm EV	4.98044e+06	2.3266e+07	364956	304.604	1134.11	5.37945e+06	1088.58
14. LIB-EEZ-180 - Biopsy 1 - CD9 vs A3 - HG on_10.daf	LIB-EEZ-180	Biopsy 1	Day 7	PPP	CD9 [HI9a]	mAb	Untreated	ON	2022-04-20	<400 nm EV	8.45847e+06	2.37149e+07	457412	256.945	1075.1	8.98522e+06	1033.07
16. LIB-EEZ-180 - Month 6 - CD9 vs A3 - HG on_12.daf	LIB-EEZ-180	Month 6	Month 6	PPP	CD9 [HI9a]	mAb	Untreated	ON	2022-04-20	<400 nm EV	1.04384e+07	2.13199e+07	433421	290.515	1158.65	1.09396e+07	1113.04
20. LIB-VVA-180 - Pre - CD9 vs A3 - HG on + TritonX-100_24.daf	LIB-VVA-180	Pre Donor	Pre Donor	PPP	CD9 [HI9a]	mAb	TritonX-100	ON	2022-04-20	<400 nm EV	15588.8	1.20634e+07	13190.6	267.589	250.222	28779.4	444.449
22. LIB-EEZ-180 - Pre - CD9 vs A3 - HG on + TritonX-100_26.daf	LIB-EEZ-180	Pre Acceptor	Pre Acceptor	PPP	CD9 [HI9a]	mAb	TritonX-100	ON	2022-04-20	<400 nm EV	54334.6	1.00989e+07	31346.9	17251.1	207.271	85681.4	321.928
24. LIB-EEZ-180 - Day 3 - CD9 vs A3 - HG on + TritonX-100_28.daf	LIB-EEZ-180	Day 3	Day 3	PPP	CD9 [HI9a]	mAb	TritonX-100	ON	2022-04-20	<400 nm EV	29180.8	1.87827e+07	38907.8	18204.8	206.111	68088.6	266.118
26. LIB-EEZ-180 - Biopsy 1 - CD9 vs A3 - HG on + TritonX-100_30.daf	LIB-EEZ-180	Biopsy 1	Day 7	PPP	CD9 [HI9a]	mAb	TritonX-100	ON	2022-04-20	<400 nm EV	43169.1	1.63491e+07	15588.8	9113.36	213.5	58757.9	666.105
28. LIB-EEZ-180 - Month 6 - CD9 vs A3 - HG on + TritonX-100_32.daf	LIB-EEZ-180	Month 6	Month 6	PPP	CD9 [HI9a]	mAb	TritonX-100	ON	2022-04-20	<400 nm EV	6082.6	1.7288e+07	13381.7	26171.5	201.6	19464.3	266.645
32. LIB-VVA-180 - Pre Donor - IgG1 vs IgG2a - HG on_18.daf	LIB-VVA-180	Pre Donor	Pre Donor	PPP	CD9 [HI9a]	Isotype	Untreated	ON	2022-04-20	<400 nm EV	1193.46	4.47786e+06	0	NaN	NaN	1193.46	1136.56
34. LIB-EEZ-180 - Pre Acc - IgG1 vs IgG2a - HG on_20.daf	LIB-EEZ-180	Pre Acceptor	Pre Acceptor	PPP	CD9 [HI9a]	Isotype	Untreated	ON	2022-04-20	<400 nm EV	2331.66	5.87463e+06	71115.8	11771.9	215	73447.4	217.955
8 . dLIB-UUI-198 pre . h . 9vsA3_4.daf	LIB-UUI-198	Pre Donor	Pre Donor	PPP	CD9 [HI9a]	mAb	Untreated	ON	2022-04-22	<400 nm EV	1.02948e+07	2.13796e+07	1.59327e+06	258	1218.67	1.19513e+07	967.045
10 . LIB-FFR-198 pre . h . 9vsA3_6.daf	LIB-FFR-198	Pre Acceptor	Pre Acceptor	PPP	CD9 [HI9a]	mAb	Untreated	ON	2022-04-22	<400 nm EV	1.63767e+07	2.09898e+07	750663	306.929	881.757	1.72461e+07	912.449
12 . LIB-FFR-198 D3 . h . 9vsA3_8.daf	LIB-FFR-198	Day 3	Day 3	PPP	CD9 [HI9a]	mAb	Untreated	ON	2022-04-22	<400 nm EV	1.30275e+07	2.30835e+07	548008	317.708	967.625	1.3669e+07	992.714
14 . LIB-FFR-198 biopt 121119 . h . 9vsA3_10.daf	LIB-FFR-198	Biopsy 1	Day 7	PPP	CD9 [HI9a]	mAb	Untreated	ON	2022-04-22	<400 nm EV	1.26706e+07	2.10662e+07	527396	295.211	1123.22	1.32989e+07	1014.75
16 . LIB-FFR-198 M6 . h . 9vsA3_12.daf	LIB-FFR-198	Month 6	Month 6	PPP	CD9 [HI9a]	mAb	Untreated	ON	2022-04-22	<400 nm EV	1.96861e+07	1.80964e+07	671917	274.296	1076.46	2.05239e+07	1014.2
20 . dLIB-UUI-198 pre. h .9vsA3 Triton_24.daf	LIB-UUI-198	Pre Donor	Pre Donor	PPP	CD9 [HI9a]	mAb	TritonX-100	ON	2022-04-22	<400 nm EV	35109.5	2.15015e+07	9685.38	7363.79	250.492	44794.9	637.964
22 . LIB-FFR-198 pre. h .9vsA3 Triton_26.daf	LIB-FFR-198	Pre Acceptor	Pre Acceptor	PPP	CD9 [HI9a]	mAb	TritonX-100	ON	2022-04-22	<400 nm EV	7264.03	1.29481e+07	13317.4	5889.16	183.931	20581.4	210.297
24 . LIB-FFR-198 D3. h .9vsA3 Triton_28.daf	LIB-FFR-198	Day 3	Day 3	PPP	CD9 [HI9a]	mAb	TritonX-100	ON	2022-04-22	<400 nm EV	3597.43	1.62867e+07	10792.3	6748.97	214.048	14389.7	243.766
26 . LIB-FFR-198 biopt 121119. h .9vsA3 Triton_30.daf	LIB-FFR-198	Biopsy 1	Day 7	PPP	CD9 [HI9a]	mAb	TritonX-100	ON	2022-04-22	<400 nm EV	3649.56	1.37455e+07	4866.08	4614.79	228.822	8515.65	387.315
28 . LIB-FFR-198 M6. h .9vsA3 Triton_32.daf	LIB-FFR-198	Month 6	Month 6	PPP	CD9 [HI9a]	mAb	TritonX-100	ON	2022-04-22	<400 nm EV	1199.14	1.42026e+07	13190.6	11635	192.324	14389.7	193.931
32 . dLIB-UUI-198 pre. h . G1vsG2a_18.daf	LIB-UUI-198	Pre Donor	Pre Donor	PPP	CD9 [HI9a]	Isotype	Untreated	ON	2022-04-22	<400 nm EV	7229.28	6.03042e+06	4819.52	1550.22	457.979	12048.8	745.62
34 . LIB-FFR-198 pre. h . G1vsG2a_20.daf	LIB-FFR-198	Pre Acceptor	Pre Acceptor	PPP	CD9 [HI9a]	Isotype	Untreated	ON	2022-04-22	<400 nm EV	10444.1	9.72233e+06	4641.84	4589	246.604	15086	641.667
8. LIB-TTZ-207 - Pre - CD9 vs A3 - HG on_4.daf	LIB-TTZ-207	Pre Donor	Pre Donor	PPP	CD9 [HI9a]	mAb	Untreated	ON	2022-04-25	<400 nm EV	8.44509e+06	1.82417e+07	2.54253e+06	265.321	1483.74	11031410	1113.8
10. LIB-GGA-207 - Pre - CD9 vs A3 - HG on_6.daf	LIB-GGA-207	Pre Acceptor	Pre Acceptor	PPP	CD9 [HI9a]	mAb	Untreated	ON	2022-04-25	<400 nm EV	4.94286e+06	2.6489e+07	255417	248.542	1028.51	5.24025e+06	1038.34
12. LIB-GGA-207 - Day 3 - CD9 vs A3 - HG on_8.daf	LIB-GGA-207	Day 3	Biopsy 1	PPP	CD9 [HI9a]	mAb	Untreated	ON	2022-04-25	<400 nm EV	5.72059e+06	2.26935e+07	362288	309.875	1174.44	6.14226e+06	1012.94
14. LIB-GGA-207 - Day 7 - CD9 vs A3 - HG on_10.daf	LIB-GGA-207	Day 7	Day 7	PPP	CD9 [HI9a]	mAb	Untreated	ON	2022-04-25	<400 nm EV	4.39236e+06	2.37825e+07	220621	331.194	1431.79	4.65532e+06	1110.99
16. LIB-GGA-207 - Month 6 - CD9 vs A3 - HG on_12.daf	LIB-GGA-207	Month 6	Month 6	PPP	CD9 [HI9a]	mAb	Untreated	ON	2022-04-25	<400 nm EV	7.42989e+06	1.7815e+07	325671	255.954	1398.71	7.83426e+06	1134.36
20. LIB-TTZ-207 - Pre - CD9 vs A3 - HG on + TritonX-100_24.daf	LIB-TTZ-207	Pre Donor	Pre Donor	PPP	CD9 [HI9a]	mAb	TritonX-100	ON	2022-04-25	<400 nm EV	2.15726e+06	1.54042e+07	163083	328.185	1120.7	2.35152e+06	1396.16
22. LIB-GGA-207 - Pre - CD9 vs A3 - HG on + TritonX-100_26.daf	LIB-GGA-207	Pre Acceptor	Pre Acceptor	PPP	CD9 [HI9a]	mAb	TritonX-100	ON	2022-04-25	<400 nm EV	31326.9	2.20276e+07	3614.64	652.455	304.364	34941.5	988.568
24. LIB-GGA-207 - Day 3 - CD9 vs A3 - HG on + TritonX-100_28.daf	LIB-GGA-207	Day 3	Biopsy 1	PPP	CD9 [HI9a]	mAb	TritonX-100	ON	2022-04-25	<400 nm EV	130530	1.87086e+07	9241.09	189.193	763.524	140927	915.833
26. LIB-GGA-207 - Day 7 - CD9 vs A3 - HG on + TritonX-100_30.daf	LIB-GGA-207	Day 7	Day 7	PPP	CD9 [HI9a]	mAb	TritonX-100	ON	2022-04-25	<400 nm EV	211242	1.926e+07	17901.9	993.92	355	229144	1026.66
28. LIB-GGA-207 - Month 6 - CD9 vs A3 - HG on + TritonX-100_32.daf	LIB-GGA-207	Month 6	Month 6	PPP	CD9 [HI9a]	mAb	TritonX-100	ON	2022-04-25	<400 nm EV	34775.1	1.55745e+07	16788	2396.23	195.859	51563.1	595
32. LIB-TT-207 - Pre Donor - IgG1 vs IgG2a - HG on_18.daf	LIB-TTZ-207	Pre Donor	Pre Donor	PPP	CD9 [HI9a]	Isotype	Untreated	ON	2022-04-25	<400 nm EV	1767.16	6.28224e+06	27390.9	8049.19	215.562	29158.1	224.636
34. LIB-GGA-207 - Pre Acc - IgG1 vs IgG2a - HG on_20.daf	LIB-GGA-207	Pre Acceptor	Pre Acceptor	PPP	CD9 [HI9a]	Isotype	Untreated	ON	2022-04-25	<400 nm EV	3649.56	7.44632e+06	2433.04	3445.88	219.886	6082.6	574.71
8 .d LIB-TTQ-216 pre. h . 9vsA3_4.daf	LIB-TTQ-216	Pre Donor	Pre Donor	PPP	CD9 [HI9a]	mAb	Untreated	ON	2022-04-26	<400 nm EV	9.99321e+06	1.79719e+06	246224	7860.53	592.702	1.01524e+07	1058
10 . LIB-GGJ-216 pre. h . 9vsA3_6.daf	LIB-GGJ-216	Pre Acceptor	Pre Acceptor	PPP	CD9 [HI9a]	mAb	Untreated	ON	2022-04-26	<400 nm EV	5.05206e+06	8.11195e+06	121159	547.142	779.518	5.33634e+06	1026.29
12 . LIB-GGJ-216 D3. h . 9vsA3_8.daf	LIB-GGJ-216	Day 3	Day 3	PPP	CD9 [HI9a]	mAb	Untreated	ON	2022-04-26	<400 nm EV	6.35905e+06	1.67532e+07	521627	1038.57	1112.46	6.94063e+06	1048.86
14 . LIB-GGJ-216 D7. h . 9vsA3_10.daf	LIB-GGJ-216	Day 7	Day 7	PPP	CD9 [HI9a]	mAb	Untreated	ON	2022-04-26	<400 nm EV	6.53099e+06	1.43024e+07	477991	1929.98	851.845	7.05562e+06	950.978
16 . LIB-GGJ-216 M6. h . 9vsA3_12.daf	LIB-GGJ-216	Month 6	Month 6	PPP	CD9 [HI9a]	mAb	Untreated	ON	2022-04-26	<400 nm EV	4.37251e+06	1.16825e+07	173503	389.93	810.175	4.57372e+06	836.45
20 .dLIB-TTQ-216 pre. h . 9vsA3 Triton_24.daf	LIB-TTQ-216	Pre Donor	Pre Donor	PPP	CD9 [HI9a]	mAb	TritonX-100	ON	2022-04-26	<400 nm EV	9779.41	4.89093e+06	36672.8	26647.7	201.869	46452.2	221.611
22 .LIB-GGJ-216 pre. h . 9vsA3 Triton_26.daf	LIB-GGJ-216	Pre Acceptor	Pre Acceptor	PPP	CD9 [HI9a]	mAb	TritonX-100	ON	2022-04-26	<400 nm EV	2398.28	1.03606e+07	55160.5	12048.5	233.293	57558.8	234.146
24 .LIB-GGJ-216 D3. h . 9vsA3 Triton_28.daf	LIB-GGJ-216	Day 3	Day 3	PPP	CD9 [HI9a]	mAb	TritonX-100	ON	2022-04-26	<400 nm EV	2421.34	1.26987e+07	49637.6	9439.77	213.22	52058.9	217.549
26 .LIB-GGJ-216 D7. h . 9vsA3 Triton_30.daf	LIB-GGJ-216	Day 7	Day 7	PPP	CD9 [HI9a]	mAb	TritonX-100	ON	2022-04-26	<400 nm EV	6024.4	8.91008e+06	33736.6	13205.9	224.62	39761	252.738
28 .LIB-GGJ-216 M6. h . 9vsA3 Triton_32.daf	LIB-GGJ-216	Month 6	Month 6	PPP	CD9 [HI9a]	mAb	TritonX-100	ON	2022-04-26	<400 nm EV	2409.76	7.25096e+06	3614.64	1765.56	220.892	6024.4	216.562
32 .dLIB-TTQ-216 pre. h . G1vsG2a_18.daf	LIB-TTQ-216	Pre Donor	Pre Donor	PPP	CD9 [HI9a]	Isotype	Untreated	ON	2022-04-26	<400 nm EV	3298.95	2.68205e+06	48384.6	28802.7	210.074	51683.5	216.069
34 .LIB-GGJ-216 pre. h . G1vsG2a_20.daf	LIB-GGJ-216	Pre Acceptor	Pre Acceptor	PPP	CD9 [HI9a]	Isotype	Untreated	ON	2022-04-26	<400 nm EV	1171.25	4.88765e+06	4685.02	5339.98	199.798	5856.27	200.578
8. dLIB-TTI-224 pre . h . 9vsA3_4.daf	LIB-TTI-224	Pre Donor	Pre Donor	PPP	CD9 [HI9a]	mAb	Untreated	ON	2022-04-29	<400 nm EV	4.14608e+06	2.27199e+07	1.28177e+06	342.153	1213.57	5.43859e+06	1052.41
10. LIB-GGR-224 pre . h . 9vsA3_6.daf	LIB-GGR-224	Pre Acceptor	Pre Acceptor	PPP	CD9 [HI9a]	mAb	Untreated	ON	2022-04-29	<400 nm EV	1.24867e+07	2.99905e+06	521627	284.962	1136.77	1.3103e+07	1253.14
12. LIB-GGR-224 D3 . h . 9vsA3_8.daf	LIB-GGR-224	Day 3	Day 3	PPP	CD9 [HI9a]	mAb	Untreated	ON	2022-04-29	<400 nm EV	1.22127e+07	3.50017e+06	410864	328.556	1195.82	1.27344e+07	1306.79
14. LIB-GGR-224 D7 . h . 9vsA3_10.daf	LIB-GGR-224	Day 7	Day 7	PPP	CD9 [HI9a]	mAb	Untreated	ON	2022-04-29	<400 nm EV	8.39399e+06	3.14714e+06	335760	3280.02	927.803	8.79544e+06	1256.27
16. LIB-GGR-224 M6 . h . 9vsA3_12.daf	LIB-GGR-224	Month 6	Month 6	PPP	CD9 [HI9a]	mAb	Untreated	ON	2022-04-29	<400 nm EV	5.09551e+06	2.66598e+06	254184	12254.4	850.972	5.37334e+06	1101.76
20. dLIB-TTI-224 pre . h . 9vsA3 Triton_24.daf	LIB-TTI-224	Pre Donor	Pre Donor	PPP	CD9 [HI9a]	mAb	TritonX-100	ON	2022-04-29	<400 nm EV	18073.2	1.6102e+07	2409.76	345.597	3935.64	20483	1012.73
22. LIB-GGR-224 pre . h . 9vsA3 Triton_26.daf	LIB-GGR-224	Pre Acceptor	Pre Acceptor	PPP	CD9 [HI9a]	mAb	TritonX-100	ON	2022-04-29	<400 nm EV	31177.7	4.25096e+06	31177.7	30634.1	210.294	62355.4	293.79
24. LIB-GGR-224 D3. h . 9vsA3 Triton_28.daf	LIB-GGR-224	Day 3	Day 3	PPP	CD9 [HI9a]	mAb	TritonX-100	ON	2022-04-29	<400 nm EV	21687.8	4.35082e+06	28917.1	24696.7	211.824	50604.9	271.971
26. LIB-GGR-224 D7. h . 9vsA3 Triton_30.daf	LIB-GGR-224	Day 7	Day 7	PPP	CD9 [HI9a]	mAb	TritonX-100	ON	2022-04-29	<400 nm EV	28779.4	4.01473e+06	32376.8	16819.7	213.318	61156.2	314.5
28. LIB-GGR-224 M6. h . 9vsA3 Triton_32.daf	LIB-GGR-224	Month 6	Month 6	PPP	CD9 [HI9a]	mAb	TritonX-100	ON	2022-04-29	<400 nm EV	6053.36	2.89108e+06	37530.8	30707.9	208.4	43584.2	226.427
32. LIB-TTI-224 pre. h . G1vsG2a_18.daf	LIB-TTI-224	Pre Donor	Pre Donor	PPP	CD9 [HI9a]	Isotype	Untreated	ON	2022-04-29	<400 nm EV	4663.33	5.6298e+06	8160.83	5433	260.092	12824.2	694.833
34. LIB-GGR-224 pre . h . G1vsG2a_20.daf	LIB-GGR-224	Pre Acceptor	Pre Acceptor	PPP	CD9 [HI9a]	Isotype	Untreated	ON	2022-04-29	<400 nm EV	2433.04	3.66659e+06	19464.3	17411.4	213.527	21897.4	225.908
10 . LIB-GGV-228 pre.h . 9vsA3_4.daf	LIB-GGV-228	Pre Acceptor	Pre Acceptor	PPP	CD9 [HI9a]	mAb	Untreated	ON	2022-05-03	<400 nm EV	1.23499e+07	2.27018e+07	631925	429.05	902.158	1.30293e+07	909.406
12 . LIB-GGV-228 D3. h . 9vsA3_6.daf	LIB-GGV-228	Day 3	Day 3	PPP	CD9 [HI9a]	mAb	Untreated	ON	2022-05-03	<400 nm EV	1.46104e+07	2.00872e+07	585146	283.983	1108.5	1.53002e+07	1004.87
14 . LIB-GGV-228 D7. h . 9vsA3_8.daf	LIB-GGV-228	Day 7	Day 7	PPP	CD9 [HI9a]	mAb	Untreated	ON	2022-05-03	<400 nm EV	7.32196e+06	2.43054e+07	306980	295.089	1130.52	7.67691e+06	985.523
16 . LIB-GGV-228 M6. h . 9vsA3_10.daf	LIB-GGV-228	Month 6	Month 6	PPP	CD9 [HI9a]	mAb	Untreated	ON	2022-05-03	<400 nm EV	8.38633e+06	2.19689e+07	393468	373.714	1092.2	8.85122e+06	994.768
20 .LIB-TTE-228 pre perf . h . 9vsA3 Triton_24.daf	LIB-TTE-228	Pre Donor	Pre Donor	Perfusate	CD9 [HI9a]	mAb	TritonX-100	ON	2022-05-03	<400 nm EV	0	1.9855e+06	18160.1	3810.57	312.25	18160.1	312.25
22 .LIB-GGV-228 pre .h . 9vsA3 Triton_26.daf	LIB-GGV-228	Pre Acceptor	Pre Acceptor	PPP	CD9 [HI9a]	mAb	TritonX-100	ON	2022-05-03	<400 nm EV	13381.7	1.20959e+07	9732.17	1932.82	227.592	23113.9	422.763
24 .LIB-GGV-228 D3. h . 9vsA3 Triton_28.daf	LIB-GGV-228	Day 3	Day 3	PPP	CD9 [HI9a]	mAb	TritonX-100	ON	2022-05-03	<400 nm EV	17987.1	1.42554e+07	2398.28	23552.7	232.198	20385.4	743.472
26 .LIB-GGV-228 D7. h . 9vsA3 Triton_30.daf	LIB-GGV-228	Day 7	Day 7	PPP	CD9 [HI9a]	mAb	TritonX-100	ON	2022-05-03	<400 nm EV	20385.4	1.65925e+07	2398.28	1378.34	175.839	22783.7	797.214
28 .LIB-GGV-228 M6. h . 9vsA3 Triton_32.daf	LIB-GGV-228	Month 6	Month 6	PPP	CD9 [HI9a]	mAb	TritonX-100	ON	2022-05-03	<400 nm EV	1199.14	1.53538e+07	7194.85	5108.15	198.416	8393.99	201.712
32 .LIB-TTE-228 pre perf . h . G1vsG2a_16.daf	LIB-TTE-228	Pre Donor	Pre Donor	Perfusate	CD9 [HI9a]	Isotype	Untreated	ON	2022-05-03	<400 nm EV	3228.46	3.97423e+06	0	NaN	NaN	3228.46	2210.72
34 .LIB-GGV-228 pre . h . G1vsG2a_18.daf	LIB-GGV-228	Pre Acceptor	Pre Acceptor	PPP	CD9 [HI9a]	Isotype	Untreated	ON	2022-05-03	<400 nm EV	1149.86	5.66652e+06	3449.59	1527.97	177.345	4599.45	198.901
8. LIB-NZZ-063 - Pre - CD9 vs A3 - HG on_4.daf	LIB-NZZ-063	Pre Donor	Pre Donor	PPP	CD9 [HI9a]	mAb	Untreated	ON	2022-05-05	<400 nm EV	9.77231e+06	3.27852e+06	2.42574e+06	251.577	1209.05	1.22224e+07	1010.43
10. LIB-MAA-063 - Pre - CD9 vs A3 - HG on_6.daf	LIB-MAA-063	Pre Acceptor	Pre Acceptor	PPP	CD9 [HI9a]	mAb	Untreated	ON	2022-05-05	<400 nm EV	5.58239e+06	1.51092e+07	327366	347.966	922.92	5.96813e+06	1131.9
12. LIB-MAA-063 - Day 3 - CD9 vs A3 - HG on_8.daf	LIB-MAA-063	Day 3	Day 3	PPP	CD9 [HI9a]	mAb	Untreated	ON	2022-05-05	<400 nm EV	6.54489e+06	1.02677e+07	415261	314.599	876.107	7.01221e+06	1138.98
14. LIB-MAA-063 - Day 7 - CD9 vs A3 - HG on_10.daf	LIB-MAA-063	Day 7	Day 7	PPP	CD9 [HI9a]	mAb	Untreated	ON	2022-05-05	<400 nm EV	6.52411e+06	1.21663e+07	288955	279.954	1271.36	6.8734e+06	1109.37
16. LIB-MAA-063 - Biopsy 1 - CD9 vs A3 - HG on_12.daf	LIB-MAA-063	Biopsy 1	Biopsy 1	PPP	CD9 [HI9a]	mAb	Untreated	ON	2022-05-05	<400 nm EV	1.33549e+07	8.41417e+06	495165	216.5	1289.9	1.39845e+07	1088.67
18. LIB-MAA-063 - Month 6 - CD9 vs A3 - HG on_14.daf	LIB-MAA-063	Month 6	Month 6	PPP	CD9 [HI9a]	mAb	Untreated	ON	2022-05-05	<400 nm EV	1.23654e+07	5.41234e+06	380713	213.207	1060.17	1.28213e+07	1047.8
22. LIB-NZZ-063 - Pre Donor - CD9 vs A3 - HG on + TritonX-100_26.daf	LIB-NZZ-063	Pre Donor	Pre Donor	PPP	CD9 [HI9a]	mAb	TritonX-100	ON	2022-05-05	<400 nm EV	86178.3	6.59656e+06	88416.7	32198	230	174595	483.902
24. LIB-MAA-063 - Pre - CD9 vs A3 - HG on + TritonX-100_28.daf	LIB-MAA-063	Pre Acceptor	Pre Acceptor	PPP	CD9 [HI9a]	mAb	TritonX-100	ON	2022-05-05	<400 nm EV	24827.3	1.74713e+07	16551.5	18494.1	229.695	41378.8	407.062
26. LIB-MAA-063 - Day 3 - CD9 vs A3 - HG on + TritonX-100_30.daf	LIB-MAA-063	Day 3	Day 3	PPP	CD9 [HI9a]	mAb	TritonX-100	ON	2022-05-05	<400 nm EV	47216.2	9.96141e+06	72640.3	38202.1	216.018	119857	274.997
28. LIB-MAA-063 - Day 7 - CD9 vs A3 - HG on + TritonX-100_32.daf	LIB-MAA-063	Day 7	Day 7	PPP	CD9 [HI9a]	mAb	TritonX-100	ON	2022-05-05	<400 nm EV	13317.4	1.2189e+07	73851	28974.9	212.964	87168.4	224.37
30. LIB-MAA-063 - Biopsy 1 - CD9 vs A3 - HG on + TritonX-100_34.daf	LIB-MAA-063	Biopsy 1	Biopsy 1	PPP	CD9 [HI9a]	mAb	TritonX-100	ON	2022-05-05	<400 nm EV	31629.5	1.04609e+07	43794.8	33400.1	213.349	75424.3	264.404
32. LIB-MAA-063 - Month 6 - CD9 vs A3 - HG on + TritonX-100_36.daf	LIB-MAA-063	Month 6	Month 6	PPP	CD9 [HI9a]	mAb	TritonX-100	ON	2022-05-05	<400 nm EV	19370.8	6.96621e+06	61744.3	40916.2	206.116	81115	228.375
36. LIB-NZZ-063 - Pre Donor - IgG1 vs IgG2a - HG on_20.daf	LIB-NZZ-063	Pre Donor	Pre Donor	PPP	CD9 [HI9a]	Isotype	Untreated	ON	2022-05-05	<400 nm EV	1129.24	3.34028e+06	18067.8	15906.3	184.169	19197	185.722
38. LIB-MAA-063 - Pre Acceptor - IgG1 vs IgG2a - HG on_22.daf	LIB-MAA-063	Pre Acceptor	Pre Acceptor	PPP	CD9 [HI9a]	Isotype	Untreated	ON	2022-05-05	<400 nm EV	1149.86	5.01455e+06	19547.7	9588.51	214.017	20697.5	225.276
8 . dLIB-EZZ-072 pre. h . 9vsA3_4.daf	LIB-EEZ-072	Pre Donor	Pre Donor	PPP	CD9 [HI9a]	mAb	Untreated	ON	2022-05-06	<400 nm EV	5.46365e+06	3.34646e+06	1.05502e+06	236.662	1382.39	6.54015e+06	1071.35
10 . LIB-VAA-072 pre. h . 9vsA3_6.daf	LIB-VAA-072	Pre Acceptor	Pre Acceptor	PPP	CD9 [HI9a]	mAb	Untreated	ON	2022-05-06	<400 nm EV	2409.76	2.02902e+06	7229.28	24208.1	231.585	10843.9	240.236
12 . LIB-VAA-072 D3. h . 9vsA3_8.daf	LIB-VAA-072	Day 3	Day 3	PPP	CD9 [HI9a]	mAb	Untreated	ON	2022-05-06	<400 nm EV	1.55902e+07	2.17806e+06	236305	176.06	1347.86	1.59112e+07	1077.93
14 . LIB-VAA-072 biopt. h . 9vsA3_10.daf	LIB-VAA-072	Biopsy 1	Day 7	PPP	CD9 [HI9a]	mAb	Untreated	ON	2022-05-06	<400 nm EV	9.41392e+06	2.1123e+06	143733	206.786	1260.2	9.59905e+06	872.442
16 . LIB-VAA-072 M6. h . 9vsA3_12.daf	LIB-VAA-072	Month 6	Month 6	PPP	CD9 [HI9a]	mAb	Untreated	ON	2022-05-06	<400 nm EV	8.68052e+06	3.13806e+06	184022	192.773	919.241	8.8936e+06	887.272
18 . HEAT6. h . 9vsA3_14.daf	LIB-VAA-072	NA	NA	PPP	CD9 [HI9a]	mAb	Untreated	ON	2022-05-06	<400 nm EV	5.58897e+06	1.15885e+06	624179	254.15	1556	6.22747e+06	1113.78
20. dLIB-EZZ-072 pre . h . 9vsA3 Triton_24.daf	LIB-EEZ-072	Pre Donor	Pre Donor	PPP	CD9 [HI9a]	mAb	TritonX-100	ON	2022-05-06	<400 nm EV	24097.6	5.27255e+06	55424.4	39995.8	214.405	79522	249.24
22. LIB-VAA-072 pre . h . 9vsA3 Triton_26.daf	LIB-VAA-072	Pre Acceptor	Pre Acceptor	PPP	CD9 [HI9a]	mAb	TritonX-100	ON	2022-05-06	<400 nm EV	0	5.45328e+06	3614.64	13695.4	188.689	3614.64	188.689
24. LIB-VAA-072 D3 . h . 9vsA3 Triton_28.daf	LIB-VAA-072	Day 3	Day 3	PPP	CD9 [HI9a]	mAb	TritonX-100	ON	2022-05-06	<400 nm EV	10896	3.95284e+06	37530.8	38786.4	203.326	48426.9	211.885
26. LIB-VAA-072 biopt . h . 9vsA3 Triton_30.daf	LIB-VAA-072	Biopsy 1	Day 7	PPP	CD9 [HI9a]	mAb	TritonX-100	ON	2022-05-06	<400 nm EV	2342.51	4.15327e+06	50364	33091.4	202.1	53877.7	202.294
28. LIB-VAA-072 M6 . h . 9vsA3 Triton_32.daf	LIB-VAA-072	Month 6	Month 6	PPP	CD9 [HI9a]	mAb	TritonX-100	ON	2022-05-06	<400 nm EV	14528.1	3.74582e+06	33898.8	20851.4	199.931	48426.9	220.005
30. HEAT6. h . 9vsA3 Triton_34.daf	LIB-VAA-072	NA	NA	PPP	CD9 [HI9a]	mAb	TritonX-100	ON	2022-05-06	<400 nm EV	9639.04	1.82178e+06	53014.7	48412.5	221.09	62653.7	241
32 . dLIB-EZZ-072 pre. h . G1vsG2a_18.daf	LIB-EEZ-072	Pre Donor	Pre Donor	PPP	CD9 [HI9a]	Isotype	Untreated	ON	2022-05-06	<400 nm EV	4751.32	3.15369e+06	71269.8	19226.8	210.76	77208.9	217.5
34 . LIB-VAA-072 pre. h . G1vsG2a_20.daf	LIB-VAA-072	Pre Acceptor	Pre Acceptor	PPP	CD9 [HI9a]	Isotype	Untreated	ON	2022-05-06	<400 nm EV	3580.38	2.62442e+06	8354.21	17964.6	185.925	13128	368.652
